# Supplementary material for: [2,3,7,8,13,14,17,18-Octa­kis(ethyl­sulfan­yl)-5,10,15,20-porphyrazinato]zinc(II)
Source: Acta Crystallogr Sect E Struct Rep Online. 2010 Jul 24;66(Pt 8):m998–9. doi: 10.1107/S1600536810028588 (PMC3007436; doi:10.1107/S1600536810028588)
Supplement: Supplementary file 2 [file e-66-0m998-Isup2.hkl]

# 
# h,k,l, Fc-squared, Fo-squared, sigma(Fo-squared) and status flag 
# 
data_I
_shelx_title ' Zn-Pz-Etil' 
_shelx_refln_list_code          4 
_shelx_F_calc_maximum      697.15 
_exptl_crystal_F_000      3568.00 
_reflns_d_resolution_high  0.8209 
 
loop_ 
 _symmetry_equiv_pos_as_xyz 
 'x, y, z' 
 '-x+1/2, -y, z+1/2' 
 'x+1/2, -y+1/2, -z' 
 '-x, y+1/2, -z+1/2' 
 '-x, -y, -z' 
 'x-1/2, y, -z-1/2' 
 '-x-1/2, y-1/2, z' 
 'x, -y-1/2, z-1/2' 
 
_cell_length_a     8.7973 
_cell_length_b    27.2813 
_cell_length_c    32.0903 
_cell_angle_alpha  90.000 
_cell_angle_beta   90.000 
_cell_angle_gamma  90.000 
 
_shelx_F_squared_multiplier     1.000 
 
loop_ 
 _refln_index_h 
 _refln_index_k 
 _refln_index_l 
 _refln_F_squared_calc 
 _refln_F_squared_meas 
 _refln_F_squared_sigma 
 _refln_observed_status 
   2   0   0     1311.50     1228.77    154.06 o 
   4   0   0    34148.57    35280.20    453.63 o 
   6   0   0     2588.42     2411.28    125.09 o 
   8   0   0     3530.57     3672.42    134.04 o 
  10   0   0      573.25      517.10    146.97 o 
   2   1   0     3853.85     3813.89    115.89 o 
   4   1   0    24278.25    22186.17    165.62 o 
   6   1   0     5100.29     5401.75    108.45 o 
   8   1   0        4.77        6.02     81.60 o 
  10   1   0        8.58      103.91    116.53 o 
   0   2   0   256625.28   281858.50   3409.12 o 
   2   2   0    21084.00    19939.35    193.69 o 
   4   2   0    46296.93    44724.12    257.24 o 
   6   2   0      205.26      137.55     95.84 o 
   8   2   0      232.19      233.81     93.08 o 
  10   2   0       98.17      123.66    107.37 o 
   2   3   0    49810.36    51301.07    512.89 o 
   4   3   0     1058.59      852.82     76.31 o 
   6   3   0      112.18      186.62     77.81 o 
   8   3   0       64.52      152.47     86.46 o 
  10   3   0      244.96      255.69    108.97 o 
   0   4   0     4925.64     4736.64    181.18 o 
   2   4   0   223980.16   225706.89   1233.50 o 
   4   4   0     1431.08     1372.56     81.48 o 
   6   4   0      139.59      215.03     81.79 o 
   8   4   0      476.99      466.46     79.12 o 
  10   4   0      648.99      635.27    101.85 o 
   2   5   0   486014.44   483905.53   5375.95 o 
   4   5   0      186.52       78.09     77.18 o 
   6   5   0     7631.72     7799.08    113.24 o 
   8   5   0        5.64       48.96     90.02 o 
  10   5   0     2445.81     2373.34    106.91 o 
   0   6   0   214668.75   219272.23   2154.56 o 
   2   6   0    57932.55    57925.09    586.74 o 
   4   6   0     1758.29     1553.28     80.50 o 
   6   6   0     1539.50     1473.16     77.24 o 
   8   6   0      227.81      260.87     86.64 o 
  10   6   0        1.13       77.06    102.06 o 
   2   7   0   235370.72   232378.88   1900.04 o 
   4   7   0     4919.79     4184.79     97.21 o 
   6   7   0     7897.74     7940.73    124.05 o 
   8   7   0     1730.76     1501.68     85.91 o 
  10   7   0      361.37      414.10    103.99 o 
   0   8   0     1568.29     1656.46    134.04 o 
   2   8   0    25004.59    24898.42    159.38 o 
   4   8   0     2648.60     3148.79     90.22 o 
   6   8   0     2906.37     2908.01     92.92 o 
   8   8   0      111.32      197.40     86.64 o 
  10   8   0      753.40      773.61    112.61 o 
   2   9   0    77881.50    75437.97    753.14 o 
   4   9   0     5370.03     6323.41     94.15 o 
   6   9   0     6926.93     7186.27    111.01 o 
   8   9   0      773.40      724.94     83.72 o 
  10   9   0      730.78      735.36    124.64 o 
   0  10   0     7335.45     6757.20    163.24 o 
   2  10   0     4465.07     4960.22     94.50 o 
   4  10   0    11057.72    12188.61    122.67 o 
   6  10   0      555.24      530.71     89.09 o 
   8  10   0       35.04      109.29     84.26 o 
  10  10   0      282.12      218.83    130.72 o 
   2  11   0     1440.87     1354.85     87.73 o 
   4  11   0    13821.07    13905.22    127.52 o 
   6  11   0    14356.61    13995.04    215.05 o 
   8  11   0       30.41       38.27     86.87 o 
  10  11   0      105.69      175.35    131.99 o 
   0  12   0    70179.77    71311.81    759.46 o 
   2  12   0     2210.05     2939.38     88.57 o 
   4  12   0     3899.28     3811.32     92.81 o 
   6  12   0      193.16      241.80     95.18 o 
   8  12   0       37.46      177.81     81.56 o 
   2  13   0     2287.89     3202.30     87.48 o 
   4  13   0       76.42       41.89     73.54 o 
   6  13   0      664.77      557.28     79.35 o 
   8  13   0      553.85      503.82     82.67 o 
   0  14   0    17052.59    18096.17    247.10 o 
   2  14   0     1001.79      915.77     71.40 o 
   4  14   0    19210.43    20594.33    249.98 o 
   6  14   0      250.66      164.57     84.30 o 
   8  14   0     3975.13     3873.51    100.60 o 
   2  15   0     1779.92     1594.43     87.28 o 
   4  15   0       25.13      192.65     99.41 o 
   6  15   0      418.49      450.34     88.64 o 
   8  15   0        4.44       70.13    101.13 o 
   0  16   0    23446.78    23776.71    268.28 o 
   2  16   0     4715.95     4569.57     87.36 o 
   4  16   0    29207.54    28651.98    297.82 o 
   6  16   0      124.24      225.42     90.60 o 
   8  16   0     3633.18     3151.43    191.40 o 
   2  17   0    17425.58    17416.15    165.57 o 
   4  17   0      360.32      433.89     77.94 o 
   6  17   0      403.12      411.99     87.15 o 
   8  17   0       19.56        9.01    104.20 o 
   0  18   0       20.88      168.00    123.03 o 
   2  18   0     9115.28     9132.78    128.85 o 
   4  18   0     3696.41     3997.33     91.91 o 
   6  18   0       50.84      101.56     85.06 o 
   8  18   0      506.06      569.55    101.83 o 
   2  19   0     1439.04     1760.39     80.14 o 
   4  19   0      784.52      643.86     85.55 o 
   6  19   0       13.25       14.87     99.42 o 
   8  19   0      428.70      317.68    105.48 o 
   0  20   0     1994.85     1920.11    105.62 o 
   2  20   0      181.93      219.94     73.68 o 
   4  20   0     1716.24     1815.34     91.00 o 
   6  20   0      279.21      328.07     94.44 o 
   8  20   0      316.80      326.49    115.60 o 
   2  21   0     1575.40     1734.82     79.23 o 
   4  21   0       15.67        7.45     76.93 o 
   6  21   0     5054.88     5147.44    125.82 o 
   8  21   0      332.35      349.78    119.05 o 
   0  22   0      237.83      256.40    118.92 o 
   2  22   0     2502.63     2274.87     83.29 o 
   4  22   0       81.55      221.68     84.77 o 
   6  22   0      164.57      209.16     84.50 o 
   8  22   0     2512.08     2823.46    264.70 o 
   2  23   0    14489.67    14233.26    259.24 o 
   4  23   0      502.77      580.96     87.47 o 
   6  23   0     1218.20     1272.83    110.28 o 
   0  24   0     1540.65     1925.64    111.54 o 
   2  24   0        7.23       -6.14     82.51 o 
   4  24   0     5841.93     6005.53    110.07 o 
   6  24   0      349.24      304.01     95.64 o 
   2  25   0     8780.94     8513.96    108.95 o 
   4  25   0     5883.43     6754.09    126.26 o 
   6  25   0      462.19      457.69     93.09 o 
   0  26   0     7805.85     7259.39    192.31 o 
   2  26   0       92.12       58.34     83.89 o 
   4  26   0      297.36      245.06     86.21 o 
   6  26   0      863.75      949.87    116.88 o 
   2  27   0      155.44      153.27     86.78 o 
   4  27   0       29.86      173.30     88.69 o 
   6  27   0      282.27      329.62    111.93 o 
   0  28   0      402.03      295.77    138.49 o 
   2  28   0      983.72      929.75     89.59 o 
   4  28   0      416.30      420.51     95.52 o 
   2  29   0     4391.98     4541.37    161.87 o 
   4  29   0      303.39      239.51     99.55 o 
   0  30   0     2873.28     2626.25    123.21 o 
   2  30   0      807.24      788.28     97.77 o 
   4  30   0     2198.35     2362.63    124.35 o 
   2  31   0     1127.11      936.57    102.86 o 
   0  32   0     5852.55     5938.84    199.49 o 
   2  32   0       39.81       64.95    110.09 o 
   1   1   1    64446.13    68893.16    363.02 o 
   2   1   1     1692.10     1509.68     72.79 o 
   3   1   1     5411.66     5763.64     79.49 o 
   4   1   1     2428.14     2277.29     64.03 o 
   5   1   1     1488.59     1617.30     59.61 o 
   6   1   1    11024.60    11253.55     85.68 o 
   7   1   1       26.98       46.51     60.29 o 
   8   1   1       11.46       33.87     63.28 o 
   9   1   1       75.90      129.40     67.24 o 
  10   1   1      150.19      185.97     74.81 o 
   0   2   1   227356.69   257376.52   1865.92 o 
   1   2   1    47972.16    49774.41    245.91 o 
   2   2   1    16567.96    16086.66    118.97 o 
   3   2   1     1389.33     1412.99     62.72 o 
   4   2   1    17060.19    16572.91     96.52 o 
   5   2   1     2787.42     2860.31     66.20 o 
   6   2   1      919.74     1057.25     62.54 o 
   7   2   1      194.46      145.83     57.80 o 
   8   2   1    12579.89    12672.66    144.52 o 
   9   2   1        7.54       12.21     63.43 o 
  10   2   1      990.96      978.47     80.15 o 
   1   3   1    12564.88    13686.63    129.98 o 
   2   3   1   289046.50   294379.34   1681.04 o 
   3   3   1     4710.04     3934.46     74.60 o 
   4   3   1    18621.08    19048.95    139.22 o 
   5   3   1     8094.44     7696.15     77.45 o 
   6   3   1    19799.07    20353.80    116.10 o 
   7   3   1      193.75      226.01     58.45 o 
   8   3   1     1471.65     1519.77     59.52 o 
   9   3   1        7.58       64.28     64.20 o 
  10   3   1     1526.76     1588.59     80.49 o 
   0   4   1     1529.72     1586.03    109.87 o 
   1   4   1     7565.28     7771.19    105.32 o 
   2   4   1    84472.62    89883.23    479.68 o 
   3   4   1      634.62      893.67     58.58 o 
   4   4   1    44336.90    44244.77    400.19 o 
   5   4   1      129.45      165.26     54.54 o 
   6   4   1      476.64      427.22     55.64 o 
   7   4   1        4.80       44.83     53.73 o 
   8   4   1     5548.87     5570.74     80.71 o 
   9   4   1      305.70      318.51     63.51 o 
  10   4   1      997.10     1268.58     74.91 o 
   1   5   1     4577.66     4439.93     89.63 o 
   2   5   1     4619.60     4769.46     87.11 o 
   3   5   1      218.06      156.49     55.93 o 
   4   5   1     2372.31     2374.21     60.07 o 
   5   5   1     4842.15     4537.32     65.70 o 
   6   5   1    11953.39    11737.60    110.41 o 
   7   5   1       15.16       32.23     56.02 o 
   8   5   1     1978.22     1709.34     68.03 o 
   9   5   1       14.05       55.73     66.87 o 
  10   5   1      312.63      368.88     77.19 o 
   0   6   1    35344.58    37572.59    405.95 o 
   1   6   1    55242.47    56214.18    274.52 o 
   2   6   1   116276.18   118217.17    742.75 o 
   3   6   1     6121.33     5197.83     76.53 o 
   4   6   1     8177.75     9013.18     77.62 o 
   5   6   1       71.61      147.99     55.29 o 
   6   6   1     2399.13     2412.42     61.86 o 
   7   6   1       29.87       69.92     53.12 o 
   8   6   1     2982.50     3273.83     68.87 o 
   9   6   1       15.15        0.06     61.96 o 
  10   6   1        9.58       37.02     78.17 o 
   1   7   1    17740.00    18336.89    110.85 o 
   2   7   1     1484.53     1416.39     62.70 o 
   3   7   1     5161.72     5228.72     72.42 o 
   4   7   1      664.81      782.54     54.80 o 
   5   7   1     1927.45     1773.36     59.80 o 
   6   7   1     4836.77     4711.61     66.03 o 
   7   7   1      361.75      408.13     56.98 o 
   8   7   1     1377.11     1378.45     59.33 o 
   9   7   1       55.38       45.96     71.14 o 
  10   7   1       94.87      127.48     81.52 o 
   0   8   1     8499.93     8361.58    121.77 o 
   1   8   1     8836.24     9534.72     85.93 o 
   2   8   1     8201.34     8037.77     76.45 o 
   3   8   1     6869.56     5820.47     70.11 o 
   4   8   1     8901.73    10527.47     81.32 o 
   5   8   1      181.60      307.73     53.41 o 
   6   8   1      282.60      301.82     52.35 o 
   7   8   1      616.07      594.19     55.07 o 
   8   8   1      839.46      926.37     63.15 o 
   9   8   1      180.78      164.67     67.77 o 
  10   8   1       75.90      145.54     81.24 o 
   1   9   1     1956.57     1959.33     69.52 o 
   2   9   1    10584.33     9864.04     80.02 o 
   3   9   1      630.48      511.84     53.45 o 
   4   9   1    16825.74    17064.68    128.61 o 
   5   9   1     2347.41     1986.96     60.71 o 
   6   9   1     1583.93     1621.55     63.45 o 
   7   9   1       25.22       72.97     56.26 o 
   8   9   1     1402.77     1298.51     61.07 o 
   9   9   1      272.77      349.95     68.17 o 
  10   9   1      300.75      278.74     90.64 o 
   0  10   1     4645.95     4673.04    108.94 o 
   1  10   1     5221.86     5173.69     70.60 o 
   2  10   1        9.84       -4.11     52.41 o 
   3  10   1     3966.82     3399.66     64.66 o 
   4  10   1    51332.69    51064.95    317.72 o 
   5  10   1     4148.65     4253.54     62.27 o 
   6  10   1     2992.72     2808.97     62.72 o 
   7  10   1      575.92      502.59     56.15 o 
   8  10   1      483.21      429.60     59.91 o 
   9  10   1      197.65      158.51     69.49 o 
  10  10   1       31.15       98.08     81.15 o 
   1  11   1    30196.67    29969.55    189.89 o 
   2  11   1    21577.06    23657.85    148.46 o 
   3  11   1     2680.24     2890.13     58.83 o 
   4  11   1     2930.72     3201.89     67.70 o 
   5  11   1      283.28      310.78     56.70 o 
   6  11   1     7874.62     8314.06     82.17 o 
   7  11   1       96.54      138.94     59.60 o 
   8  11   1      555.23      527.42     63.56 o 
   9  11   1       21.04       35.86     63.24 o 
  10  11   1     1082.73     1190.19     88.05 o 
   0  12   1     6755.86     6464.42    110.99 o 
   1  12   1     1711.52     1482.20     53.85 o 
   2  12   1      126.26      100.91     48.15 o 
   3  12   1    10912.14    10363.05     94.66 o 
   4  12   1      454.14      571.89     61.45 o 
   5  12   1     1707.42     1724.68     60.65 o 
   6  12   1      504.68      476.73     60.77 o 
   7  12   1     3248.59     3163.04     68.41 o 
   8  12   1      577.76      618.90     61.40 o 
   9  12   1      243.77      249.63     73.19 o 
   1  13   1     3632.88     3295.49     63.12 o 
   2  13   1    21922.55    21773.12    140.26 o 
   3  13   1     5601.37     5668.17     64.36 o 
   4  13   1        7.14       78.94     56.62 o 
   5  13   1      509.43      559.69     57.94 o 
   6  13   1      327.60      457.03     63.95 o 
   7  13   1        0.79       24.97     65.74 o 
   8  13   1        0.63       56.43     60.27 o 
   9  13   1      145.52      207.07     70.98 o 
   0  14   1      374.40      416.49     87.87 o 
   1  14   1     4248.46     4307.06     64.11 o 
   2  14   1     8019.94     8246.03     81.47 o 
   3  14   1    10449.35    11159.73     84.01 o 
   4  14   1     4558.26     4580.06     69.80 o 
   5  14   1     1631.24     1665.66     61.63 o 
   6  14   1     2372.56     2143.33     66.12 o 
   7  14   1     2248.42     2181.73     68.68 o 
   8  14   1      299.68      234.53     66.61 o 
   9  14   1       60.86       42.17     66.79 o 
   1  15   1     4192.10     4048.36     63.94 o 
   2  15   1     3812.25     3589.93     60.30 o 
   3  15   1      157.94      185.66     51.58 o 
   4  15   1     4136.79     4051.47     64.03 o 
   5  15   1     2146.39     2171.57     62.23 o 
   6  15   1     1548.97     1362.27     63.03 o 
   7  15   1     1953.68     1763.17     71.78 o 
   8  15   1      324.04      340.05     66.69 o 
   9  15   1       53.47      135.06     75.84 o 
   0  16   1    10785.60    12157.37    167.82 o 
   1  16   1     2392.28     2315.80     54.15 o 
   2  16   1        0.42       23.97     51.65 o 
   3  16   1      224.89      241.19     59.61 o 
   4  16   1      980.74     1057.90     57.02 o 
   5  16   1        7.09       34.18     52.90 o 
   6  16   1       58.71       50.96     61.48 o 
   7  16   1      275.89      377.81     63.30 o 
   8  16   1       89.56      138.54     66.79 o 
   9  16   1       55.97       87.85     79.18 o 
   1  17   1     5559.34     5480.05     61.19 o 
   2  17   1     1173.10     1296.67     58.83 o 
   3  17   1     2945.65     3162.82     56.69 o 
   4  17   1      327.05      373.71     62.60 o 
   5  17   1     5740.56     5440.48     68.52 o 
   6  17   1      221.96      250.86     63.49 o 
   7  17   1       34.97       -8.71     64.23 o 
   8  17   1      167.40      161.39     68.24 o 
   9  17   1      428.72      418.49     83.53 o 
   0  18   1    19559.18    20306.94    177.23 o 
   1  18   1     2409.50     2621.66     58.01 o 
   2  18   1     2772.44     2840.19     58.02 o 
   3  18   1     8771.99     8424.26     74.00 o 
   4  18   1     1394.03     1572.78     58.27 o 
   5  18   1      691.20      648.47     58.59 o 
   6  18   1       53.74      169.35     65.65 o 
   7  18   1       29.60       59.91     68.42 o 
   8  18   1      535.08      527.30     76.68 o 
   1  19   1     3772.81     3515.55     63.78 o 
   2  19   1     9118.43     8953.76     88.75 o 
   3  19   1       20.31       83.60     54.61 o 
   4  19   1       19.99       75.21     54.68 o 
   5  19   1      310.05      367.76     68.50 o 
   6  19   1     2115.58     1988.19     73.06 o 
   7  19   1       49.31       70.77     77.79 o 
   8  19   1      636.84      602.47     76.96 o 
   0  20   1    20886.65    20023.46    165.38 o 
   1  20   1     1120.83     1090.87     55.96 o 
   2  20   1       43.38       58.62     51.72 o 
   3  20   1       20.45      120.28     55.41 o 
   4  20   1     3283.79     3439.18     74.24 o 
   5  20   1      364.16      335.58     59.23 o 
   6  20   1      343.66      378.02     63.61 o 
   7  20   1      148.20      161.73     64.98 o 
   8  20   1      641.05      741.70     88.57 o 
   1  21   1       12.45      127.83     53.38 o 
   2  21   1      869.78      826.91     54.30 o 
   3  21   1      614.05      594.63     55.83 o 
   4  21   1      929.26      762.16     56.06 o 
   5  21   1      496.98      436.95     66.89 o 
   6  21   1     1038.22      979.67     68.51 o 
   7  21   1        0.15       43.44     74.38 o 
   8  21   1        7.87       67.34     74.59 o 
   0  22   1      110.54      230.17     77.96 o 
   1  22   1        0.04       32.09     55.09 o 
   2  22   1      419.00      521.53     54.50 o 
   3  22   1        9.86       14.39     53.01 o 
   4  22   1     6902.66     6904.97     82.33 o 
   5  22   1      210.54      267.48     59.65 o 
   6  22   1      574.17      479.65     63.69 o 
   7  22   1      521.48      558.41     76.06 o 
   8  22   1      146.69      347.24    183.86 o 
   1  23   1     1463.75     1469.94     58.82 o 
   2  23   1      166.01      194.68     55.54 o 
   3  23   1      215.31      244.82     54.74 o 
   4  23   1      747.53      787.46     58.14 o 
   5  23   1      290.28      344.94     63.86 o 
   6  23   1        0.37      117.85     70.78 o 
   7  23   1       62.57       73.42     80.99 o 
   0  24   1     1280.62     1380.61     85.92 o 
   1  24   1      299.44      301.93     53.57 o 
   2  24   1      317.38      264.67     56.65 o 
   3  24   1       62.72      169.42     55.36 o 
   4  24   1      185.91      328.36     57.78 o 
   5  24   1     1224.32     1271.27     68.24 o 
   6  24   1       12.35       77.23     66.88 o 
   7  24   1      240.64      284.21     77.94 o 
   1  25   1      247.15      222.54     57.11 o 
   2  25   1     2221.93     2150.97     62.01 o 
   3  25   1       10.71       75.01     56.75 o 
   4  25   1       79.53      135.28     60.21 o 
   5  25   1       57.72      159.28     65.59 o 
   6  25   1      884.89      836.93     78.92 o 
   7  25   1        0.74       57.16     86.03 o 
   0  26   1    10630.06     9801.57    150.33 o 
   1  26   1      379.97      327.01     58.11 o 
   2  26   1     1619.70     1470.91     57.37 o 
   3  26   1     1683.44     1750.41     62.03 o 
   4  26   1     1530.62     1315.63     62.96 o 
   5  26   1       79.72      198.65     68.19 o 
   6  26   1      222.93      241.25     78.66 o 
   1  27   1      634.63      691.32     56.32 o 
   2  27   1     3021.98     2994.40     60.38 o 
   3  27   1       10.34       17.73     61.58 o 
   4  27   1      157.53      231.75     64.25 o 
   5  27   1      112.59      144.25     71.56 o 
   6  27   1     3706.48     3977.19    156.47 o 
   0  28   1      663.47      569.51     76.58 o 
   1  28   1     1408.39     1358.13     66.25 o 
   2  28   1       83.36        6.34     56.57 o 
   3  28   1     1078.38     1118.09     64.32 o 
   4  28   1      275.48      330.89     67.05 o 
   5  28   1       72.36      140.60     76.11 o 
   1  29   1      474.40      537.55     65.55 o 
   2  29   1      427.52      442.97     58.47 o 
   3  29   1        9.01       89.87     61.62 o 
   4  29   1       60.68      186.21     70.85 o 
   5  29   1        0.78       85.50     89.31 o 
   0  30   1       42.74      -31.23    104.99 o 
   1  30   1      928.63      957.96     63.04 o 
   2  30   1      401.17      366.87     61.32 o 
   3  30   1      246.30      254.93     65.81 o 
   4  30   1      211.87      326.52     82.82 o 
   1  31   1       15.40      -17.23     68.23 o 
   2  31   1      473.73      477.48     64.03 o 
   3  31   1      137.12      288.19     70.95 o 
   0  32   1     1298.48     1275.61    105.03 o 
   1  32   1      125.24      190.22     72.97 o 
   2  32   1      114.82      195.76     74.05 o 
   1  33   1      778.56      725.76    112.80 o 
   0   0   2   286164.78   281385.88  21942.95 o 
   1   0   2     5858.28     6834.42    166.54 o 
   2   0   2    16664.29    17571.66    177.77 o 
   3   0   2       62.33       92.69     90.15 o 
   4   0   2     4469.42     4950.78    114.95 o 
   5   0   2    24773.11    24720.08    183.27 o 
   6   0   2      302.51      264.15     78.99 o 
   7   0   2       17.70      154.89     83.06 o 
   8   0   2    11377.73    11254.05    149.99 o 
   9   0   2      146.35      280.92     89.99 o 
  10   0   2      281.91      214.06    104.96 o 
   1   1   2       40.08       80.17     75.47 o 
   2   1   2     5508.24     5155.46     88.84 o 
   3   1   2      170.26      202.45     58.50 o 
   4   1   2      469.97      478.73     54.27 o 
   5   1   2     7949.87     8085.44     81.29 o 
   6   1   2     2020.02     2341.20     62.90 o 
   7   1   2     6131.12     5764.43     69.65 o 
   8   1   2       13.88       81.97     59.36 o 
   9   1   2     6441.58     6279.51     97.61 o 
  10   1   2       59.30       95.28     74.08 o 
   0   2   2    18309.61    20964.23    245.21 o 
   1   2   2    28917.44    31672.34    221.83 o 
   2   2   2     7030.59     6301.12     91.91 o 
   3   2   2    13221.15    12754.27     95.47 o 
   4   2   2    27276.34    26111.86    195.82 o 
   5   2   2     3951.47     4231.50     67.17 o 
   6   2   2       22.69       76.44     55.66 o 
   7   2   2       16.99       82.24     58.13 o 
   8   2   2      375.29      466.74     61.91 o 
   9   2   2      950.29      882.80     64.87 o 
  10   2   2      201.35      179.97     75.60 o 
   1   3   2    10731.07    10993.30    116.43 o 
   2   3   2    28780.83    30188.55    147.14 o 
   3   3   2     8237.58     8454.55     80.44 o 
   4   3   2     3977.61     3716.16     64.66 o 
   5   3   2    13076.23    12983.18     88.37 o 
   6   3   2        6.92       55.73     58.71 o 
   7   3   2       37.36       83.42     62.20 o 
   8   3   2        1.87       32.22     54.95 o 
   9   3   2     2037.64     2053.44     72.90 o 
  10   3   2       32.93      119.33     70.47 o 
   0   4   2    16468.46    18294.23    190.67 o 
   1   4   2     1156.28     1270.12     75.50 o 
   2   4   2   162236.06   160599.23    930.70 o 
   3   4   2      706.33      714.14     54.69 o 
   4   4   2       36.13        9.24     54.11 o 
   5   4   2       31.49       71.69     56.83 o 
   6   4   2     1156.55     1086.03     60.74 o 
   7   4   2     4627.36     4513.65     74.40 o 
   8   4   2      289.01      272.76     59.43 o 
   9   4   2       68.66       60.23     58.33 o 
  10   4   2       14.99       60.76     68.27 o 
   1   5   2    19573.40    18259.99    141.09 o 
   2   5   2   135176.03   136134.30    881.09 o 
   3   5   2     8005.94     8946.42     81.57 o 
   4   5   2      822.09      680.80     63.59 o 
   5   5   2     7915.47     7625.35     71.95 o 
   6   5   2       33.98      121.38     52.97 o 
   7   5   2     1811.12     1821.49     63.26 o 
   8   5   2      403.78      438.81     64.34 o 
   9   5   2       14.91      121.19     64.11 o 
  10   5   2      621.86      653.33     73.45 o 
   0   6   2      672.57      542.78     99.88 o 
   1   6   2     1042.06      987.37     69.69 o 
   2   6   2    21859.97    22840.25    131.29 o 
   3   6   2     2302.80     2198.40     63.12 o 
   4   6   2     4492.42     5663.29     70.06 o 
   5   6   2     9184.67     8211.42     74.63 o 
   6   6   2     2558.65     2348.40     58.78 o 
   7   6   2     6022.52     6076.40     74.09 o 
   8   6   2       25.91       52.80     59.64 o 
   9   6   2      725.91      793.61     65.34 o 
  10   6   2       37.86       94.46     75.56 o 
   1   7   2     8673.71     9002.53     90.96 o 
   2   7   2    74069.84    75204.66    421.12 o 
   3   7   2    32046.86    32322.92    204.16 o 
   4   7   2        4.47       83.14     54.11 o 
   5   7   2      108.98      148.90     53.22 o 
   6   7   2     7810.02     7892.64     72.24 o 
   7   7   2     4351.52     4093.04     65.69 o 
   8   7   2      126.48      159.24     62.00 o 
   9   7   2      475.64      546.64     65.60 o 
  10   7   2       63.55      119.04     80.16 o 
   0   8   2     1044.32      997.19     90.90 o 
   1   8   2     4780.66     4154.53     71.50 o 
   2   8   2     1650.91     2510.15     65.34 o 
   3   8   2     4135.77     3792.36     64.29 o 
   4   8   2    28367.69    28605.92    150.97 o 
   5   8   2     1949.60     1897.20     56.82 o 
   6   8   2      440.87      381.32     59.41 o 
   7   8   2    12097.20    11399.55    110.19 o 
   8   8   2      941.02     1007.06     59.98 o 
   9   8   2      429.44      464.63     71.63 o 
  10   8   2       27.73       76.21     73.57 o 
   1   9   2    26282.40    25385.38    132.33 o 
   2   9   2     9962.03    10747.87     82.09 o 
   3   9   2     7940.81     8595.25     80.45 o 
   4   9   2    27555.91    26602.02    203.51 o 
   5   9   2      427.90      425.18     54.11 o 
   6   9   2    12247.04    12426.63     86.96 o 
   7   9   2     1554.69     1682.32     64.81 o 
   8   9   2      776.36      934.44     59.77 o 
   9   9   2      941.29      974.27     71.05 o 
  10   9   2      523.15      563.95     81.68 o 
   0  10   2     3091.48     3273.26     93.46 o 
   1  10   2     4251.09     4279.21     64.21 o 
   2  10   2     2277.30     1953.16     57.96 o 
   3  10   2    32806.43    32015.70    189.66 o 
   4  10   2     3266.75     3322.90     67.50 o 
   5  10   2     2566.19     2589.21     65.03 o 
   6  10   2      274.14      395.89     57.17 o 
   7  10   2     4840.50     4996.33     66.36 o 
   8  10   2      213.02      197.83     59.47 o 
   9  10   2       79.40      136.17     70.53 o 
  10  10   2       48.33       44.44     78.25 o 
   1  11   2      825.33      940.95     57.42 o 
   2  11   2        7.83       58.55     50.38 o 
   3  11   2      303.08      320.96     55.10 o 
   4  11   2      782.72      864.40     54.87 o 
   5  11   2      782.80      887.33     56.57 o 
   6  11   2     6946.53     6754.54     72.81 o 
   7  11   2       49.88      112.55     56.79 o 
   8  11   2      906.73     1021.74     66.12 o 
   9  11   2        0.35       65.47     69.13 o 
  10  11   2        0.04       78.46     81.91 o 
   0  12   2     2708.87     2933.04     85.36 o 
   1  12   2     3250.19     3093.36     59.46 o 
   2  12   2     1789.18     1719.97     52.71 o 
   3  12   2     1690.85     1796.42     62.47 o 
   4  12   2    16766.11    17631.14    133.66 o 
   5  12   2     5480.71     4972.88     67.68 o 
   6  12   2      136.48      145.38     59.26 o 
   7  12   2       28.96      135.52     62.78 o 
   8  12   2       24.89       70.67     60.55 o 
   9  12   2      172.38      176.79     65.11 o 
   1  13   2    12484.86    11894.31     93.74 o 
   2  13   2     7821.96     7884.24     82.21 o 
   3  13   2      214.11      130.56     54.08 o 
   4  13   2      704.92      792.40     58.74 o 
   5  13   2     3424.06     3310.91     67.00 o 
   6  13   2      529.66      472.16     55.31 o 
   7  13   2      947.37     1007.79     61.77 o 
   8  13   2      144.10       92.50     64.37 o 
   9  13   2     1010.34     1069.02     77.51 o 
   0  14   2    24970.50    25415.62    304.55 o 
   1  14   2    17217.02    18316.46    127.43 o 
   2  14   2      139.23      239.72     51.98 o 
   3  14   2      142.94      183.99     54.41 o 
   4  14   2     9131.53     8844.11     95.65 o 
   5  14   2     2031.67     2232.25     64.52 o 
   6  14   2       48.49       39.07     57.87 o 
   7  14   2     5617.82     5112.76    106.90 o 
   8  14   2      396.11      393.25     62.12 o 
   9  14   2      772.52      701.49     74.48 o 
   1  15   2    22528.18    21948.55    109.52 o 
   2  15   2      590.89      514.03     51.64 o 
   3  15   2    12063.50    11984.34    102.81 o 
   4  15   2     1731.43     1713.73     63.28 o 
   5  15   2    13027.70    12341.42    113.74 o 
   6  15   2      112.13      182.21     58.86 o 
   7  15   2       57.89       70.57     61.80 o 
   8  15   2       20.18        8.72     68.69 o 
   9  15   2     1828.50     1822.79     79.67 o 
   0  16   2     5080.93     5350.08     86.81 o 
   1  16   2       15.87       26.26     56.39 o 
   2  16   2     1718.43     1520.23     54.10 o 
   3  16   2     7428.69     7314.55     68.30 o 
   4  16   2    14828.01    14982.27    124.28 o 
   5  16   2      564.26      638.18     62.30 o 
   6  16   2     7019.03     6586.47     77.60 o 
   7  16   2     1003.35      976.74     66.80 o 
   8  16   2     1950.54     1910.20     75.12 o 
   9  16   2      135.41      187.73     82.68 o 
   1  17   2     3079.43     3358.86     60.82 o 
   2  17   2     3022.89     3204.22     62.53 o 
   3  17   2      144.16      222.76     51.76 o 
   4  17   2     2831.32     2848.09     64.66 o 
   5  17   2     3068.78     3325.26     67.74 o 
   6  17   2     3008.76     2988.35     64.56 o 
   7  17   2       24.08       26.99     60.19 o 
   8  17   2        0.27       23.66     75.91 o 
   9  17   2      537.31      532.86     87.20 o 
   0  18   2     8602.80     8067.33    124.97 o 
   1  18   2       20.07       21.25     50.80 o 
   2  18   2     1685.93     1860.29     56.83 o 
   3  18   2     6690.61     6516.49     80.89 o 
   4  18   2     1126.73     1175.45     60.99 o 
   5  18   2        1.39       46.72     64.14 o 
   6  18   2      160.83      215.95     60.49 o 
   7  18   2      301.29      303.13     70.26 o 
   8  18   2       78.62      273.05     73.17 o 
   1  19   2      804.20      844.17     56.99 o 
   2  19   2      199.21      211.36     55.80 o 
   3  19   2      702.54      720.61     56.85 o 
   4  19   2      847.50      905.82     59.96 o 
   5  19   2     1478.16     1532.54     61.91 o 
   6  19   2       84.66      261.67     59.83 o 
   7  19   2       15.47       47.35     66.34 o 
   8  19   2       15.29       36.69     75.59 o 
   0  20   2      670.37      597.44     71.07 o 
   1  20   2     9979.69     9809.50     73.01 o 
   2  20   2     2182.65     2245.30     56.42 o 
   3  20   2     3851.37     3611.72     60.63 o 
   4  20   2      841.43      896.62     63.30 o 
   5  20   2      281.63      308.73     61.57 o 
   6  20   2        9.69       12.34     59.45 o 
   7  20   2      887.00      827.36     68.71 o 
   8  20   2      686.75      530.54     83.15 o 
   1  21   2     2438.74     2483.44     57.88 o 
   2  21   2     2173.62     2247.90     58.60 o 
   3  21   2      127.46      174.12     55.16 o 
   4  21   2       18.61       41.96     54.48 o 
   5  21   2      306.73      271.25     65.66 o 
   6  21   2     3769.11     3938.49     69.51 o 
   7  21   2      102.00      232.34     73.08 o 
   8  21   2      214.11      230.67     89.00 o 
   0  22   2     4372.98     4632.68     86.58 o 
   1  22   2       32.05       83.52     54.52 o 
   2  22   2     1989.28     2208.40     57.31 o 
   3  22   2      506.27      580.41     56.95 o 
   4  22   2      783.01      851.44     66.92 o 
   5  22   2     1159.61     1066.78     63.35 o 
   6  22   2        0.54       32.13     72.19 o 
   7  22   2      997.08     1004.82     76.96 o 
   1  23   2       93.93       59.99     56.10 o 
   2  23   2     3337.41     2869.77     59.92 o 
   3  23   2      304.05      394.76     53.72 o 
   4  23   2       12.49       21.72     59.28 o 
   5  23   2     1078.60     1018.79     63.06 o 
   6  23   2     1418.57     1328.42     69.16 o 
   7  23   2      100.66      161.67     68.55 o 
   0  24   2        9.44       81.40     70.31 o 
   1  24   2     1651.16     1509.46     55.34 o 
   2  24   2     2070.65     1901.51     57.44 o 
   3  24   2      809.92      755.26     59.21 o 
   4  24   2     1079.78     1031.71     66.23 o 
   5  24   2      436.84      463.40     63.95 o 
   6  24   2       33.12       64.82     71.05 o 
   7  24   2      705.70      675.08     79.63 o 
   1  25   2      154.31      164.56     51.62 o 
   2  25   2       32.52       64.13     52.17 o 
   3  25   2     1357.24     1255.18     60.29 o 
   4  25   2       42.68      174.06     58.79 o 
   5  25   2       83.47      170.32     67.45 o 
   6  25   2     1675.66     1555.24     72.32 o 
   7  25   2       28.94       49.86     91.12 o 
   0  26   2      390.17      452.03     80.21 o 
   1  26   2      402.43      439.77     54.54 o 
   2  26   2       81.24       70.79     55.44 o 
   3  26   2       16.67       58.85     56.53 o 
   4  26   2      289.23      315.32     62.81 o 
   5  26   2     1338.39     1340.18     73.52 o 
   6  26   2      154.87      236.65     77.89 o 
   1  27   2       18.31       40.51     59.50 o 
   2  27   2      552.24      515.27     61.05 o 
   3  27   2      122.94      157.76     62.96 o 
   4  27   2        0.24       29.90     66.87 o 
   5  27   2       25.78       12.57     70.37 o 
   6  27   2      647.67      722.88     86.41 o 
   0  28   2       79.32      125.98     87.22 o 
   1  28   2        6.92       86.33     57.98 o 
   2  28   2     2842.30     2793.97     65.73 o 
   3  28   2      760.57      737.62     66.57 o 
   4  28   2       69.40      117.56     69.50 o 
   5  28   2       19.55      102.75     74.69 o 
   1  29   2       12.01       84.58     58.48 o 
   2  29   2      439.84      439.27     61.86 o 
   3  29   2      277.81      271.96     68.40 o 
   4  29   2      110.24      101.48     71.29 o 
   5  29   2      241.77      382.00     83.76 o 
   0  30   2      399.21      485.48     90.45 o 
   1  30   2      461.07      490.96     57.26 o 
   2  30   2      312.27      454.44     62.53 o 
   3  30   2       24.01      112.08     67.08 o 
   4  30   2      646.02      718.12     76.95 o 
   1  31   2      381.44      473.45     66.61 o 
   2  31   2      387.17      396.90     67.54 o 
   3  31   2     1251.86     1232.11     75.80 o 
   0  32   2      929.29     1032.42    100.27 o 
   1  32   2      290.24      307.73     80.66 o 
   2  32   2       71.64      168.83     68.14 o 
   1  33   2       45.50      355.93    261.86 o 
   1   1   3    11852.42    14052.72    144.89 o 
   2   1   3    27093.90    28524.71    179.23 o 
   3   1   3     1065.87      991.21     61.48 o 
   4   1   3     1356.03     1265.21     55.86 o 
   5   1   3      986.74      993.27     55.42 o 
   6   1   3     1273.77     1178.43     62.11 o 
   7   1   3      888.90      989.49     59.00 o 
   8   1   3      800.35      816.52     65.49 o 
   9   1   3       66.09       67.35     66.52 o 
  10   1   3      197.69      259.54     76.91 o 
   0   2   3      247.33      457.41    101.35 o 
   1   2   3    13073.97    12352.13    123.01 o 
   2   2   3     1005.58     1141.24     74.23 o 
   3   2   3     1421.33     1386.82     64.88 o 
   4   2   3     2131.83     2275.79     63.94 o 
   5   2   3     2873.47     2928.23     65.81 o 
   6   2   3       95.82      170.03     60.98 o 
   7   2   3      193.93      213.82     56.90 o 
   8   2   3      715.19      723.70     58.07 o 
   9   2   3      540.81      616.60     64.20 o 
  10   2   3       20.89       58.97     75.29 o 
   1   3   3    52392.77    55974.06    539.73 o 
   2   3   3      235.61      289.54     62.26 o 
   3   3   3     4223.44     3325.00     69.13 o 
   4   3   3      154.32      187.91     50.87 o 
   5   3   3     1877.86     1956.23     55.20 o 
   6   3   3       45.33      130.05     55.25 o 
   7   3   3       31.58       72.73     58.03 o 
   8   3   3       55.67      126.96     54.32 o 
   9   3   3        8.41       57.73     58.87 o 
  10   3   3       21.56       54.48     75.33 o 
   0   4   3     1615.59     2081.06    110.94 o 
   1   4   3     2122.17     2638.40     80.84 o 
   2   4   3    83573.70    82931.16    383.24 o 
   3   4   3    66467.27    67361.09    447.88 o 
   4   4   3      897.20      809.34     57.70 o 
   5   4   3      885.32      960.60     54.38 o 
   6   4   3       69.28      141.64     55.13 o 
   7   4   3      726.60      922.45     60.14 o 
   8   4   3       72.03      106.73     60.21 o 
   9   4   3      992.51      953.26     67.82 o 
  10   4   3       21.38       57.11     77.37 o 
   1   5   3    23125.46    21640.64    185.85 o 
   2   5   3    43928.77    44478.59    329.66 o 
   3   5   3    24809.07    22377.43    154.21 o 
   4   5   3     1876.66     1667.74     57.09 o 
   5   5   3    15276.04    14663.64    121.60 o 
   6   5   3     1076.66     1131.75     58.60 o 
   7   5   3        8.10       40.93     58.83 o 
   8   5   3     1706.63     1621.82     65.84 o 
   9   5   3      599.22      602.51     68.12 o 
  10   5   3      145.69      229.08     77.61 o 
   0   6   3    96109.31    98491.41    762.05 o 
   1   6   3     3123.36     3076.91     73.99 o 
   2   6   3     7851.05     8133.94     89.78 o 
   3   6   3      175.04      214.11     59.25 o 
   4   6   3     1997.17     2224.79     57.76 o 
   5   6   3     6024.37     6396.29     71.21 o 
   6   6   3     7621.89     7608.61     71.67 o 
   7   6   3     3021.80     2885.36     68.85 o 
   8   6   3      197.90      230.70     59.21 o 
   9   6   3       85.92      164.81     63.59 o 
  10   6   3      287.00      340.24     78.66 o 
   1   7   3     7127.34     8395.23     88.74 o 
   2   7   3    20889.30    22012.84    204.73 o 
   3   7   3      168.78      105.26     58.17 o 
   4   7   3     1253.32     1273.91     60.60 o 
   5   7   3    12228.63    12480.50     83.79 o 
   6   7   3      535.75      462.55     54.70 o 
   7   7   3     3099.71     3315.37     69.46 o 
   8   7   3      182.44      220.26     58.76 o 
   9   7   3     1950.18     2137.96     72.02 o 
  10   7   3       88.14      123.00     82.56 o 
   0   8   3     1648.56     1750.40     92.67 o 
   1   8   3        6.96       39.78     56.60 o 
   2   8   3      520.23      707.81     58.65 o 
   3   8   3    25279.23    26346.47    231.70 o 
   4   8   3        2.56       93.98     56.25 o 
   5   8   3     2424.66     2497.05     58.27 o 
   6   8   3      151.65      260.97     62.26 o 
   7   8   3      462.91      541.08     56.77 o 
   8   8   3      444.80      459.47     66.48 o 
   9   8   3     1583.45     1477.03     72.43 o 
  10   8   3      366.87      395.04     86.35 o 
   1   9   3     8457.54     8418.78     83.06 o 
   2   9   3     4420.02     4427.52     66.36 o 
   3   9   3    11835.13    11949.59     87.64 o 
   4   9   3     2335.37     2644.31     63.87 o 
   5   9   3       25.59       88.84     53.47 o 
   6   9   3       44.30      186.71     61.22 o 
   7   9   3      349.39      343.01     56.41 o 
   8   9   3        1.95       28.91     57.81 o 
   9   9   3       11.88       92.92     64.24 o 
  10   9   3       27.04       56.91     79.79 o 
   0  10   3     1412.28     1274.68     82.62 o 
   1  10   3     5055.92     4904.59     63.84 o 
   2  10   3      581.99      568.91     51.78 o 
   3  10   3    26354.16    24483.26    165.20 o 
   4  10   3    42761.34    42898.06    371.12 o 
   5  10   3     5910.69     5263.33     68.06 o 
   6  10   3      497.82      473.92     61.91 o 
   7  10   3     8049.27     7864.48    118.87 o 
   8  10   3      106.56      104.27     56.58 o 
   9  10   3     1104.37     1064.07     69.93 o 
  10  10   3        5.21       68.08     83.89 o 
   1  11   3     8430.20     7429.44     71.98 o 
   2  11   3    17655.39    16063.13     89.64 o 
   3  11   3     9236.92     9091.93     77.62 o 
   4  11   3     3821.23     3476.21     63.91 o 
   5  11   3     1120.09      999.95     58.62 o 
   6  11   3      243.12      368.91     60.64 o 
   7  11   3       31.90       44.28     55.81 o 
   8  11   3        0.17       16.93     55.16 o 
   9  11   3     1956.87     1677.97     75.99 o 
  10  11   3      153.19      126.97     89.89 o 
   0  12   3    42497.06    41965.61    421.73 o 
   1  12   3    40654.06    38619.70    271.62 o 
   2  12   3     2271.96     2401.56     57.89 o 
   3  12   3    43033.07    42400.69    284.51 o 
   4  12   3     1206.16     1499.01     63.73 o 
   5  12   3     4007.63     4157.66     61.76 o 
   6  12   3      475.02      589.90     59.64 o 
   7  12   3     9635.14     9298.62     91.05 o 
   8  12   3     1109.75     1019.75     64.56 o 
   9  12   3       66.33       76.95     70.04 o 
   1  13   3     2531.97     2721.57     63.17 o 
   2  13   3     3583.80     3363.63     65.39 o 
   3  13   3      104.39      139.91     57.15 o 
   4  13   3     8243.93     8181.57     74.04 o 
   5  13   3     8577.78     9049.09     78.08 o 
   6  13   3      345.89      299.48     57.06 o 
   7  13   3      293.71      395.20     59.38 o 
   8  13   3      279.66      298.33     61.78 o 
   9  13   3      804.24      724.69     71.90 o 
   0  14   3    29863.85    30942.06    298.61 o 
   1  14   3     9427.69     9974.32     88.93 o 
   2  14   3     1884.95     1526.95     58.89 o 
   3  14   3      562.04      507.38     58.74 o 
   4  14   3        4.36       33.03     55.16 o 
   5  14   3      247.08      251.40     60.83 o 
   6  14   3     4379.20     3959.32     66.81 o 
   7  14   3     1625.70     1696.77     62.98 o 
   8  14   3       62.43      119.33     63.16 o 
   9  14   3       77.60      104.45     77.45 o 
   1  15   3     7456.08     7499.42     69.36 o 
   2  15   3      164.49      200.69     54.35 o 
   3  15   3        0.20       12.66     50.52 o 
   4  15   3        5.03       63.75     55.57 o 
   5  15   3     1914.45     2005.99     64.94 o 
   6  15   3     2647.76     2912.25     72.10 o 
   7  15   3       29.06      129.87     60.67 o 
   8  15   3      194.04      190.32     73.94 o 
   9  15   3      161.76      242.18     82.04 o 
   0  16   3     2966.22     2889.11     86.49 o 
   1  16   3       57.20       94.96     51.57 o 
   2  16   3     2646.11     2470.08     59.62 o 
   3  16   3     1258.36     1227.20     55.57 o 
   4  16   3     1004.35     1074.64     61.78 o 
   5  16   3      885.66     1038.13     62.43 o 
   6  16   3       81.97      102.52     61.61 o 
   7  16   3      118.71      168.20     63.72 o 
   8  16   3      124.47      182.16     68.69 o 
   9  16   3       56.49      131.45     86.66 o 
   1  17   3     6026.49     5544.19     65.33 o 
   2  17   3     1991.12     1888.18     54.99 o 
   3  17   3    12754.07    12597.96    107.54 o 
   4  17   3      460.74      486.40     60.99 o 
   5  17   3     7826.71     7775.85    113.42 o 
   6  17   3       97.34       98.49     57.94 o 
   7  17   3      586.74      573.99     63.61 o 
   8  17   3        1.78       28.84     68.41 o 
   9  17   3     2753.50     2725.94     99.69 o 
   0  18   3      835.33      789.24     82.25 o 
   1  18   3     3473.64     3533.04     61.06 o 
   2  18   3     3969.54     3919.28     59.69 o 
   3  18   3       22.67       68.75     60.56 o 
   4  18   3       38.88       28.53     55.95 o 
   5  18   3     2246.18     2158.32     61.54 o 
   6  18   3      683.10      698.05     57.21 o 
   7  18   3      476.62      551.13     64.38 o 
   8  18   3       17.82      146.32     77.64 o 
   1  19   3     1931.67     1851.12     59.03 o 
   2  19   3     9336.67     9797.43     76.76 o 
   3  19   3     1641.33     1837.86     57.36 o 
   4  19   3     2312.15     2385.31     61.09 o 
   5  19   3    10306.09    10583.95    127.72 o 
   6  19   3       72.99      124.56     61.54 o 
   7  19   3     3672.15     3675.35     76.40 o 
   8  19   3     1430.28     1225.40     78.75 o 
   0  20   3     3146.37     2782.93     86.36 o 
   1  20   3     6293.44     6561.06     77.40 o 
   2  20   3        2.80      -21.31     55.82 o 
   3  20   3      130.49      143.35     54.30 o 
   4  20   3        0.41       53.79     57.51 o 
   5  20   3       39.80       54.36     58.28 o 
   6  20   3      518.23      737.46     66.69 o 
   7  20   3      828.35      758.41     71.91 o 
   8  20   3      394.11      332.73     75.17 o 
   1  21   3     3636.74     3706.33     62.07 o 
   2  21   3     5913.54     6175.75     85.31 o 
   3  21   3      672.86      695.98     58.84 o 
   4  21   3       92.64      168.39     57.69 o 
   5  21   3     1903.98     2048.87     65.41 o 
   6  21   3      439.63      669.19     64.34 o 
   7  21   3      363.90      260.29     70.04 o 
   8  21   3       70.76      133.21     80.34 o 
   0  22   3      592.02      714.40     79.84 o 
   1  22   3       20.86       34.89     54.56 o 
   2  22   3     1253.21     1310.96     57.99 o 
   3  22   3      394.23      424.12     55.29 o 
   4  22   3      672.43      726.80     55.01 o 
   5  22   3      504.54      526.99     57.88 o 
   6  22   3       44.67      123.57     68.63 o 
   7  22   3     1091.72     1205.04     84.07 o 
   1  23   3       24.18       78.76     52.08 o 
   2  23   3      253.70      309.85     50.41 o 
   3  23   3       55.39      102.39     57.58 o 
   4  23   3      250.81      267.34     57.34 o 
   5  23   3      319.91      290.74     58.17 o 
   6  23   3      209.49      274.42     66.34 o 
   7  23   3      293.54      363.43     77.01 o 
   0  24   3     1210.33     1026.40     78.52 o 
   1  24   3     1015.16     1016.14     56.25 o 
   2  24   3     1323.34     1420.93     58.84 o 
   3  24   3      982.01      982.47     61.53 o 
   4  24   3      783.43      804.50     61.05 o 
   5  24   3     2312.04     2271.03     70.94 o 
   6  24   3       11.00      149.77     66.75 o 
   7  24   3      267.41      289.89     87.72 o 
   1  25   3      776.96      823.85     58.38 o 
   2  25   3        2.62        9.13     58.11 o 
   3  25   3       59.53      122.13     54.96 o 
   4  25   3       73.20      149.80     62.01 o 
   5  25   3      365.01      359.61     62.29 o 
   6  25   3       13.10      110.10     77.50 o 
   0  26   3     3873.56     3637.36     84.09 o 
   1  26   3     1885.31     1914.36     64.30 o 
   2  26   3       41.35       91.53     57.00 o 
   3  26   3      206.65      234.27     59.26 o 
   4  26   3       26.11       63.62     63.47 o 
   5  26   3      778.23      734.83     65.72 o 
   6  26   3        5.01       46.01     78.86 o 
   1  27   3       27.50       73.82     52.73 o 
   2  27   3       28.60      102.67     54.75 o 
   3  27   3       16.51       97.19     58.02 o 
   4  27   3        2.75       14.70     60.40 o 
   5  27   3        7.18       30.26     70.11 o 
   6  27   3        0.29       92.49     82.21 o 
   0  28   3       13.99      -48.93     75.89 o 
   1  28   3     2496.56     2363.09     61.54 o 
   2  28   3       17.40       57.78     58.28 o 
   3  28   3     3549.75     3616.28     84.06 o 
   4  28   3      159.07      203.26     66.85 o 
   5  28   3      234.97      261.39     74.59 o 
   1  29   3     2520.43     2345.86     63.61 o 
   2  29   3       36.40       77.70     58.76 o 
   3  29   3      183.19      160.91     62.07 o 
   4  29   3      166.94      145.93     67.63 o 
   5  29   3       88.12      156.03     81.29 o 
   0  30   3      963.65      904.65     88.26 o 
   1  30   3      596.64      536.04     67.88 o 
   2  30   3      155.80      165.22     65.77 o 
   3  30   3     2013.61     2071.96     81.24 o 
   4  30   3        5.90       19.21     68.72 o 
   1  31   3      321.87      279.10     64.43 o 
   2  31   3       35.76      128.69     69.34 o 
   3  31   3       14.44      178.00     73.36 o 
   0  32   3      754.24      668.22    102.19 o 
   1  32   3       44.23       41.28     71.41 o 
   2  32   3        0.12       47.68     74.85 o 
   0   0   4     1330.89     1507.78    160.83 o 
   1   0   4    19041.10    20938.79    215.50 o 
   2   0   4     5620.78     6514.92    136.93 o 
   3   0   4      517.34      479.66     90.96 o 
   4   0   4    15572.38    15005.80    132.59 o 
   5   0   4    10217.08    10329.41    122.14 o 
   6   0   4        1.99       82.45     91.66 o 
   7   0   4       19.28      115.85     74.56 o 
   8   0   4      312.17      320.81     87.88 o 
   9   0   4      504.73      472.65    103.41 o 
  10   0   4      110.09      149.13    114.57 o 
   1   1   4    18274.74    18647.61    135.24 o 
   2   1   4    24154.68    23274.74    172.83 o 
   3   1   4     5711.87     5724.18     80.08 o 
   4   1   4      964.90      976.17     54.19 o 
   5   1   4     6210.90     6120.38     67.46 o 
   6   1   4        2.75       74.12     59.00 o 
   7   1   4     4486.23     4556.47     67.00 o 
   8   1   4      458.96      467.65     62.17 o 
   9   1   4     2101.10     2095.47     73.75 o 
  10   1   4      234.99      239.95     76.09 o 
   0   2   4    29435.26    28903.31    281.00 o 
   1   2   4     9991.41     9857.56    107.22 o 
   2   2   4    19270.71    19037.93    156.22 o 
   3   2   4    14646.60    14800.33    115.22 o 
   4   2   4     3445.00     3297.51     64.06 o 
   5   2   4     1711.82     1786.95     62.10 o 
   6   2   4     2206.20     2111.75     62.97 o 
   7   2   4      339.83      260.81     57.72 o 
   8   2   4       25.02       73.17     61.87 o 
   9   2   4      693.29      590.40     62.23 o 
  10   2   4       39.54       51.52     73.33 o 
   1   3   4    11563.21    12766.29    112.61 o 
   2   3   4     8655.97     9396.22     99.68 o 
   3   3   4     3000.07     2990.09     68.89 o 
   4   3   4     1915.24     1937.33     63.86 o 
   5   3   4    12094.92    11391.94     90.05 o 
   6   3   4      677.36      633.84     52.25 o 
   7   3   4      495.01      634.02     57.63 o 
   8   3   4      399.19      382.31     57.17 o 
   9   3   4      780.26      885.32     69.90 o 
  10   3   4       93.44      162.24     73.38 o 
   0   4   4     3941.43     3902.07    119.01 o 
   1   4   4     1836.43     1691.78     76.36 o 
   2   4   4     1362.94     1387.21     69.30 o 
   3   4   4     9837.47     9877.91     88.43 o 
   4   4   4      997.38     1050.29     55.27 o 
   5   4   4     2819.08     2603.26     65.77 o 
   6   4   4      258.31      368.08     52.17 o 
   7   4   4     1188.07     1200.22     58.58 o 
   8   4   4      371.13      510.12     63.90 o 
   9   4   4       31.99       42.76     64.82 o 
  10   4   4       49.99      112.41     79.24 o 
   1   5   4     1249.16     1208.39     75.18 o 
   2   5   4    42346.89    40646.83    252.46 o 
   3   5   4      447.20      365.53     58.80 o 
   4   5   4     1507.85     1395.80     56.92 o 
   5   5   4     3784.41     3881.80     65.47 o 
   6   5   4       52.22       83.00     56.53 o 
   7   5   4      838.89      829.36     57.14 o 
   8   5   4      163.66      146.70     54.78 o 
   9   5   4       59.60      134.12     64.77 o 
  10   5   4        4.33       21.02     71.03 o 
   0   6   4    32724.33    32156.00    217.88 o 
   1   6   4      413.66      555.05     66.71 o 
   2   6   4     7702.76     7340.72     82.64 o 
   3   6   4    23714.11    24125.48    192.48 o 
   4   6   4     2188.98     2263.37     63.30 o 
   5   6   4     4532.14     4819.11     63.94 o 
   6   6   4      751.26      780.38     55.00 o 
   7   6   4     2498.78     2381.90     66.51 o 
   8   6   4      103.45      124.65     54.30 o 
   9   6   4      619.54      555.71     68.74 o 
  10   6   4      750.68      770.69     79.73 o 
   1   7   4    11389.29    11593.11     98.51 o 
   2   7   4    17172.24    17664.98    101.92 o 
   3   7   4     7628.96     7697.18     77.21 o 
   4   7   4     5899.23     5827.80     70.29 o 
   5   7   4    10315.25    10500.64     92.42 o 
   6   7   4      486.48      510.77     54.42 o 
   7   7   4     2906.68     2841.59     68.12 o 
   8   7   4      872.16      861.18     61.69 o 
   9   7   4      380.81      317.85     62.51 o 
  10   7   4      930.80      876.81     76.88 o 
   0   8   4     2395.71     2397.68     90.82 o 
   1   8   4    26563.13    25534.18    119.60 o 
   2   8   4     9650.46     9413.10     82.33 o 
   3   8   4    13907.52    12200.33    140.24 o 
   4   8   4     5431.45     6118.32     70.48 o 
   5   8   4     2138.59     2002.72     60.37 o 
   6   8   4     1335.24     1483.32     58.99 o 
   7   8   4     5435.41     5449.54     74.04 o 
   8   8   4        8.35       60.27     61.33 o 
   9   8   4      289.58      337.57     64.41 o 
  10   8   4       36.47      105.91     78.09 o 
   1   9   4    50854.84    48951.31    319.40 o 
   2   9   4     5881.82     6758.95     73.29 o 
   3   9   4     5796.01     6151.49     72.08 o 
   4   9   4     1908.53     1886.68     61.21 o 
   5   9   4     2425.52     2426.39     64.31 o 
   6   9   4      933.12      950.15     56.86 o 
   7   9   4        5.41       32.69     56.97 o 
   8   9   4       15.06       55.61     59.75 o 
   9   9   4      119.00      142.52     65.80 o 
  10   9   4       55.35       90.44     86.92 o 
   0  10   4    24687.36    24089.23    197.36 o 
   1  10   4     1584.21     1557.72     57.90 o 
   2  10   4     1101.31      827.06     57.75 o 
   3  10   4    62549.69    62790.54    456.61 o 
   4  10   4     9156.64     8747.97    104.74 o 
   5  10   4       86.36      130.77     55.12 o 
   6  10   4      736.77      659.70     61.48 o 
   7  10   4     1777.64     1824.84     58.17 o 
   8  10   4      613.63      678.75     70.19 o 
   9  10   4       18.40       46.28     65.84 o 
  10  10   4       93.18      133.21     78.58 o 
   1  11   4    11150.88    10363.05     81.98 o 
   2  11   4      642.38      613.98     55.50 o 
   3  11   4     3323.98     3482.13     64.16 o 
   4  11   4    10634.01    10718.93     81.81 o 
   5  11   4      364.81      378.79     56.52 o 
   6  11   4      277.38      333.85     61.60 o 
   7  11   4     1045.08      917.93     59.82 o 
   8  11   4      879.13      864.96     66.98 o 
   9  11   4     1084.05     1133.36     70.20 o 
  10  11   4       57.21      107.55    100.00 o 
   0  12   4     9275.97     9320.30    105.55 o 
   1  12   4     4046.87     4112.21     63.46 o 
   2  12   4     1331.05     1420.47     56.96 o 
   3  12   4     2590.63     2339.23     64.75 o 
   4  12   4     1510.19     1603.90     60.72 o 
   5  12   4     7071.46     7337.41     83.45 o 
   6  12   4      471.11      518.97     58.37 o 
   7  12   4       46.92       52.17     57.42 o 
   8  12   4     3975.99     3613.33     77.25 o 
   9  12   4       62.62      118.48     68.79 o 
   1  13   4    11273.36    10466.39     83.74 o 
   2  13   4     2208.46     2393.66     59.09 o 
   3  13   4      953.47     1248.57     53.83 o 
   4  13   4     1922.74     1993.46     58.71 o 
   5  13   4     7346.38     6864.59    100.10 o 
   6  13   4     6753.16     6610.24     86.19 o 
   7  13   4      298.88      254.52     63.34 o 
   8  13   4      138.66      193.45     63.51 o 
   9  13   4      530.82      554.89     82.17 o 
   0  14   4       78.78      253.49     80.80 o 
   1  14   4    24647.15    23964.97    147.18 o 
   2  14   4     9032.09     8301.06     70.50 o 
   3  14   4     4679.21     4193.54     69.60 o 
   4  14   4     1964.34     1967.41     61.82 o 
   5  14   4      287.60      318.97     60.73 o 
   6  14   4        8.96       73.53     62.63 o 
   7  14   4      474.53      540.94     64.35 o 
   8  14   4       12.77       -2.17     67.51 o 
   9  14   4      546.90      494.40     84.12 o 
   1  15   4    46461.84    45054.06    302.39 o 
   2  15   4       56.60       88.99     54.50 o 
   3  15   4     1124.87     1121.27     60.83 o 
   4  15   4     5904.28     6712.28     70.79 o 
   5  15   4     5115.78     5501.79     69.64 o 
   6  15   4     1460.99     1308.94     63.91 o 
   7  15   4      106.66       57.96     68.15 o 
   8  15   4      289.17      335.81     71.49 o 
   9  15   4      606.29      538.08     82.45 o 
   0  16   4    12513.53    11489.67    159.77 o 
   1  16   4     4445.03     4564.41     66.12 o 
   2  16   4    14507.61    14830.27     80.62 o 
   3  16   4    14563.08    14503.03     83.68 o 
   4  16   4     1603.38     1755.13     62.32 o 
   5  16   4       19.51       89.87     58.15 o 
   6  16   4     4298.68     4079.51     69.52 o 
   7  16   4       32.59       78.90     66.86 o 
   8  16   4      111.05       90.04     68.46 o 
   9  16   4      244.87      233.78     77.83 o 
   1  17   4    11867.78    11335.16     84.46 o 
   2  17   4       10.89       82.24     51.91 o 
   3  17   4      211.50      245.88     55.81 o 
   4  17   4     1266.80     1324.52     58.17 o 
   5  17   4     5206.15     5052.75     77.21 o 
   6  17   4      108.27      135.86     60.32 o 
   7  17   4        2.78       30.50     64.83 o 
   8  17   4       27.68      160.15     74.15 o 
   9  17   4      163.45      195.62     81.78 o 
   0  18   4     1423.87     1417.43     75.67 o 
   1  18   4     8773.30     9528.66     72.68 o 
   2  18   4     5917.11     5965.97     63.37 o 
   3  18   4      818.76      862.69     59.41 o 
   4  18   4     2111.75     2111.83     62.43 o 
   5  18   4       60.80       69.03     60.50 o 
   6  18   4     1163.73     1184.88     65.12 o 
   7  18   4      249.90      306.55     67.10 o 
   8  18   4      216.31      173.61     77.97 o 
   1  19   4     1055.24     1097.09     57.84 o 
   2  19   4        3.48       49.12     55.67 o 
   3  19   4       48.90       77.22     54.16 o 
   4  19   4     2075.01     2027.91     59.07 o 
   5  19   4      842.44     1010.82     57.64 o 
   6  19   4       16.53       92.23     63.38 o 
   7  19   4      453.34      441.46     65.61 o 
   8  19   4      140.49      196.60     73.85 o 
   0  20   4     8388.80     8077.46    118.16 o 
   1  20   4     3776.20     3510.13     64.42 o 
   2  20   4      218.17      325.56     57.91 o 
   3  20   4     2027.27     2099.72     60.93 o 
   4  20   4       48.14       99.23     61.50 o 
   5  20   4       30.86       94.29     60.50 o 
   6  20   4     1495.25     1633.88     71.48 o 
   7  20   4      358.96      345.13     65.82 o 
   8  20   4      248.34      227.97     77.56 o 
   1  21   4     7087.60     7145.05     70.94 o 
   2  21   4      298.97      341.61     57.90 o 
   3  21   4      398.44      402.20     55.44 o 
   4  21   4      717.89      794.80     59.98 o 
   5  21   4      229.45      318.18     59.75 o 
   6  21   4        2.15       65.97     65.44 o 
   7  21   4        3.83      115.70     74.16 o 
   8  21   4      156.64       94.50     78.54 o 
   0  22   4    15899.86    15779.85    183.16 o 
   1  22   4     4933.12     5255.77     69.91 o 
   2  22   4       15.52       84.07     55.18 o 
   3  22   4    13584.32    12884.65    121.80 o 
   4  22   4      192.12      278.60     58.99 o 
   5  22   4      227.88      290.08     60.03 o 
   6  22   4      120.60      138.10     64.26 o 
   7  22   4      393.54      299.14     68.28 o 
   1  23   4     6165.40     6251.52     66.02 o 
   2  23   4     1911.21     1960.56     64.46 o 
   3  23   4      211.41      282.54     58.13 o 
   4  23   4     4043.86     3809.58     68.92 o 
   5  23   4     3238.17     3119.72     80.12 o 
   6  23   4      579.15      593.43     66.24 o 
   7  23   4       13.38       70.81     74.23 o 
   0  24   4      133.21      167.91     81.85 o 
   1  24   4     2156.61     1962.35     55.90 o 
   2  24   4       19.95       36.44     54.38 o 
   3  24   4     1091.51     1133.92     54.60 o 
   4  24   4      288.97      436.22     61.55 o 
   5  24   4       88.09       92.16     60.93 o 
   6  24   4      405.66      401.17     70.43 o 
   7  24   4      756.88      663.42     83.77 o 
   1  25   4        8.77       94.59     51.96 o 
   2  25   4      869.98      801.71     56.18 o 
   3  25   4      130.12      303.60     62.68 o 
   4  25   4      626.58      665.09     58.56 o 
   5  25   4      260.29      312.07     63.83 o 
   6  25   4       60.27      104.92     67.87 o 
   0  26   4       82.24      130.30     80.33 o 
   1  26   4       67.93       19.89     53.15 o 
   2  26   4        0.11       28.08     57.88 o 
   3  26   4       66.62      117.26     55.50 o 
   4  26   4      117.04      204.80     63.16 o 
   5  26   4      455.77      525.01     66.12 o 
   6  26   4       48.22      126.41     78.22 o 
   1  27   4      149.04      220.24     59.87 o 
   2  27   4       35.68      107.76     59.51 o 
   3  27   4      784.60      704.13     61.01 o 
   4  27   4      189.48      179.63     64.43 o 
   5  27   4        2.24       70.15     69.79 o 
   6  27   4        5.54       34.84     79.03 o 
   0  28   4      779.76      938.69     86.02 o 
   1  28   4        3.71       59.54     60.46 o 
   2  28   4       85.95      131.47     60.19 o 
   3  28   4     1072.16      943.39     62.05 o 
   4  28   4      405.99      393.10     67.17 o 
   5  28   4      164.54      251.56     69.20 o 
   1  29   4      428.01      436.04     67.04 o 
   2  29   4      260.02      241.77     63.82 o 
   3  29   4      151.07      251.83     62.58 o 
   4  29   4      602.06      630.86     75.18 o 
   5  29   4      318.96      288.19     76.78 o 
   0  30   4     4696.03     4337.05    102.65 o 
   1  30   4        8.85       -3.47     62.25 o 
   2  30   4      112.99      181.92     68.37 o 
   3  30   4     1210.62     1090.50     68.14 o 
   4  30   4       88.42       11.34     78.88 o 
   1  31   4     1303.96     1275.94     71.73 o 
   2  31   4      368.48      406.95     70.15 o 
   3  31   4      655.73      680.40     75.21 o 
   0  32   4      103.55      176.84     98.85 o 
   1  32   4        3.95       99.57     71.53 o 
   2  32   4      124.64      226.28     80.28 o 
   1   1   5     6130.49     6599.18     95.03 o 
   2   1   5    10533.24     9958.24    105.75 o 
   3   1   5      833.48      860.62     65.32 o 
   4   1   5      220.49      118.75     51.38 o 
   5   1   5     4023.10     4033.49     66.71 o 
   6   1   5     1673.89     1679.21     61.41 o 
   7   1   5      104.05      136.49     61.10 o 
   8   1   5      547.73      584.64     61.44 o 
   9   1   5       47.33       61.45     64.55 o 
  10   1   5      370.59      455.69     82.65 o 
   0   2   5     1534.51      826.59     95.47 o 
   1   2   5    16970.52    16334.49    137.34 o 
   2   2   5     3465.97     3137.52     75.33 o 
   3   2   5     1094.14     1099.52     63.85 o 
   4   2   5    23744.71    22850.46    166.80 o 
   5   2   5        5.42       22.45     60.89 o 
   6   2   5      216.90      178.12     53.35 o 
   7   2   5      100.04      184.98     61.25 o 
   8   2   5     1379.44     1336.37     61.56 o 
   9   2   5       20.47       52.29     59.21 o 
  10   2   5      311.65      449.83     87.90 o 
   1   3   5     1598.55     1611.25     73.36 o 
   2   3   5    21452.13    19938.85    139.55 o 
   3   3   5      249.06      274.23     54.23 o 
   4   3   5     4981.22     5509.08     69.39 o 
   5   3   5     5776.50     5185.19     66.49 o 
   6   3   5     4483.32     4494.69     68.64 o 
   7   3   5     2329.38     2425.72     64.06 o 
   8   3   5      290.97      222.46     57.60 o 
   9   3   5      334.07      445.81     66.81 o 
  10   3   5       76.71      123.74     81.70 o 
   0   4   5    29220.48    33968.73    268.21 o 
   1   4   5    11039.80    10939.73    101.75 o 
   2   4   5     4975.53     4217.93     81.73 o 
   3   4   5     3191.20     3300.89     70.40 o 
   4   4   5    28444.14    30126.76    248.04 o 
   5   4   5     7578.11     7469.29     73.66 o 
   6   4   5     2103.39     2095.66     61.98 o 
   7   4   5     1643.04     1516.94     56.95 o 
   8   4   5     1291.50     1377.68     64.91 o 
   9   4   5       34.66       87.41     59.29 o 
  10   4   5      150.62      211.93     75.78 o 
   1   5   5     4308.83     4545.11     80.20 o 
   2   5   5     9281.06     9669.80     94.23 o 
   3   5   5    12980.66    13514.20    100.00 o 
   4   5   5    11353.95    10813.46    105.59 o 
   5   5   5     2747.23     2936.06     67.29 o 
   6   5   5       81.88      127.56     57.73 o 
   7   5   5     3255.12     3182.44     67.10 o 
   8   5   5        0.69       16.08     57.92 o 
   9   5   5     1139.37     1293.56     69.30 o 
  10   5   5      428.61      462.80     81.46 o 
   0   6   5    11425.40    11378.12    138.89 o 
   1   6   5      203.72      306.46     63.19 o 
   2   6   5     3703.65     3487.80     67.37 o 
   3   6   5     7856.79     7653.33     79.32 o 
   4   6   5     2757.12     2583.38     64.84 o 
   5   6   5     1733.49     1719.09     62.95 o 
   6   6   5     1477.03     1473.92     60.29 o 
   7   6   5     2655.43     2541.35     64.67 o 
   8   6   5      780.02      712.40     58.11 o 
   9   6   5      141.17      148.72     65.30 o 
  10   6   5      245.70      248.54     78.26 o 
   1   7   5      657.73      905.07     64.65 o 
   2   7   5      158.89      120.68     53.11 o 
   3   7   5    26658.06    27545.99    211.47 o 
   4   7   5     3614.30     3075.25     65.74 o 
   5   7   5      309.37      450.85     54.20 o 
   6   7   5      479.48      496.37     56.50 o 
   7   7   5      352.08      354.09     59.01 o 
   8   7   5        8.67       29.29     60.96 o 
   9   7   5      369.87      329.55     65.24 o 
  10   7   5        0.25       84.71     80.00 o 
   0   8   5    11422.68    11146.61    135.96 o 
   1   8   5    35646.75    35032.27    205.99 o 
   2   8   5     3942.87     3604.55     65.97 o 
   3   8   5      480.15      585.24     58.73 o 
   4   8   5    10071.56     9882.58     80.03 o 
   5   8   5     2009.32     2062.64     63.58 o 
   6   8   5      737.39      582.36     54.22 o 
   7   8   5      213.74      269.27     57.21 o 
   8   8   5       44.28       43.28     55.88 o 
   9   8   5        3.94       59.67     66.43 o 
  10   8   5      224.85      218.94     86.27 o 
   1   9   5     5584.41     5491.81     71.35 o 
   2   9   5    22801.45    22168.05    178.70 o 
   3   9   5     2324.48     2167.52     61.82 o 
   4   9   5     8185.10     8056.81     79.72 o 
   5   9   5    11378.12    11058.19    109.73 o 
   6   9   5     5498.41     5690.04     76.41 o 
   7   9   5        5.11      -40.93     61.74 o 
   8   9   5       49.04      116.93     56.39 o 
   9   9   5        9.41      160.50     69.33 o 
  10   9   5      219.10      274.77     82.26 o 
   0  10   5    21318.03    21988.71    145.87 o 
   1  10   5    12702.32    12774.40     98.90 o 
   2  10   5     1199.18      782.68     57.83 o 
   3  10   5     7509.04     7383.75     76.47 o 
   4  10   5      349.68      361.77     55.16 o 
   5  10   5      966.73      762.97     66.04 o 
   6  10   5      824.36      829.15     62.33 o 
   7  10   5     1427.24     1256.25     62.38 o 
   8  10   5      961.75      900.69     63.03 o 
   9  10   5       41.40      180.19     69.19 o 
  10  10   5       99.17      107.85     84.04 o 
   1  11   5     1116.79     1130.03     58.06 o 
   2  11   5     5090.65     5004.80     66.19 o 
   3  11   5     2616.96     2393.78     62.43 o 
   4  11   5      125.42      118.14     53.96 o 
   5  11   5     3023.07     3149.39     65.20 o 
   6  11   5     5160.79     5423.92     78.31 o 
   7  11   5      352.90      394.69     56.88 o 
   8  11   5        8.74       88.40     63.97 o 
   9  11   5      803.02      834.20     71.49 o 
  10  11   5      109.01      104.31    170.64 o 
   0  12   5     3878.21     4038.14     89.44 o 
   1  12   5     7766.14     8333.35     73.95 o 
   2  12   5     3578.11     3385.16     64.38 o 
   3  12   5     1115.54     1024.27     53.63 o 
   4  12   5      248.54      275.28     53.63 o 
   5  12   5    22123.81    22407.47    153.52 o 
   6  12   5      274.99      281.61     59.98 o 
   7  12   5     5545.77     5401.32     78.06 o 
   8  12   5      236.89      268.15     70.85 o 
   9  12   5      445.01      480.67     72.22 o 
   1  13   5     4085.48     3847.01     63.03 o 
   2  13   5    17899.88    17325.23    144.11 o 
   3  13   5     5414.42     4736.24     65.08 o 
   4  13   5      499.91      477.57     56.73 o 
   5  13   5        7.85       32.95     60.10 o 
   6  13   5     2721.41     2523.04     66.56 o 
   7  13   5     3657.19     3328.86     68.63 o 
   8  13   5      209.98      215.08     64.58 o 
   9  13   5     2039.59     2034.44     76.96 o 
   0  14   5     3641.25     4269.83     95.09 o 
   1  14   5     1972.24     1822.05     57.68 o 
   2  14   5     5089.57     5622.57     69.63 o 
   3  14   5      209.43      271.98     54.73 o 
   4  14   5        3.48       49.60     53.76 o 
   5  14   5     8325.05     8632.31     77.74 o 
   6  14   5      136.89      132.86     58.51 o 
   7  14   5     1148.16     1169.05     71.23 o 
   8  14   5        2.14       48.76     71.75 o 
   9  14   5      564.34      511.43     76.57 o 
   1  15   5      273.50      257.48     56.18 o 
   2  15   5     1675.64     1795.36     58.38 o 
   3  15   5     2959.21     3182.26     64.03 o 
   4  15   5     4584.19     4569.79     69.19 o 
   5  15   5      589.21      464.28     57.24 o 
   6  15   5     2343.13     2324.65     66.90 o 
   7  15   5       77.27       28.24     63.34 o 
   8  15   5       84.19      149.54     70.54 o 
   9  15   5      575.59      577.27     74.13 o 
   0  16   5     8301.91     9279.72    138.63 o 
   1  16   5       93.72      190.52     54.70 o 
   2  16   5     1214.75     1210.88     52.97 o 
   3  16   5     2689.72     2734.38     62.57 o 
   4  16   5     4230.90     4129.57     68.20 o 
   5  16   5       26.01       70.56     58.40 o 
   6  16   5     1151.77     1199.60     63.21 o 
   7  16   5       65.05      110.18     58.48 o 
   8  16   5      273.45      270.66     70.02 o 
   9  16   5       33.80       94.14     80.48 o 
   1  17   5     4846.53     4843.42     66.80 o 
   2  17   5     7174.88     7006.29     67.89 o 
   3  17   5     4018.04     3916.86     63.77 o 
   4  17   5       40.71      107.80     58.17 o 
   5  17   5     1040.27     1037.09     61.18 o 
   6  17   5      392.32      422.34     60.91 o 
   7  17   5     1524.54     1296.85     65.29 o 
   8  17   5     1526.72     1615.60     78.89 o 
   9  17   5      725.85      708.63     84.22 o 
   0  18   5     5547.91     5341.87     90.67 o 
   1  18   5       22.63       80.29     53.43 o 
   2  18   5     1384.90     1137.54     53.49 o 
   3  18   5       32.73       61.75     51.71 o 
   4  18   5      871.77     1093.50     64.71 o 
   5  18   5     2050.28     2011.59     60.93 o 
   6  18   5      493.84      472.53     63.41 o 
   7  18   5      526.98      538.60     67.37 o 
   8  18   5      553.05      666.97     76.21 o 
   1  19   5       45.59      164.35     59.15 o 
   2  19   5      516.20      561.53     55.04 o 
   3  19   5     9426.14     9385.33    117.28 o 
   4  19   5     1403.10     1495.42     63.48 o 
   5  19   5     2894.89     2607.20     62.49 o 
   6  19   5      355.66      364.55     63.04 o 
   7  19   5     2339.35     2355.06     80.76 o 
   8  19   5      896.81      691.64     80.79 o 
   0  20   5    35896.84    36816.97    514.30 o 
   1  20   5       27.02       77.56     55.79 o 
   2  20   5     6144.80     6019.52     69.47 o 
   3  20   5       26.86        1.98     58.87 o 
   4  20   5     9049.45     8434.27     72.83 o 
   5  20   5     2951.14     2877.42     63.16 o 
   6  20   5        4.15       96.09     58.56 o 
   7  20   5     2908.33     2807.26     75.99 o 
   8  20   5      169.03      197.82     82.48 o 
   1  21   5      107.32       85.56     58.53 o 
   2  21   5      195.04      265.67     54.61 o 
   3  21   5     8811.21     8655.25     90.23 o 
   4  21   5     4728.90     4590.50     66.71 o 
   5  21   5      674.27      656.36     59.68 o 
   6  21   5     1407.71     1435.49     66.16 o 
   7  21   5      802.66      746.48     69.47 o 
   8  21   5      111.42       73.03     85.52 o 
   0  22   5     8906.54     8562.27    149.39 o 
   1  22   5      627.16      626.19     57.46 o 
   2  22   5       44.21      109.33     53.13 o 
   3  22   5        1.59       54.39     58.87 o 
   4  22   5      317.00      417.26     56.29 o 
   5  22   5       18.52       95.49     62.21 o 
   6  22   5     2000.73     2157.68     67.30 o 
   7  22   5       27.51      159.39     78.34 o 
   1  23   5     2074.63     1930.65     58.40 o 
   2  23   5      493.09      625.73     60.83 o 
   3  23   5      651.55      658.44     56.03 o 
   4  23   5      108.71      129.33     57.01 o 
   5  23   5      313.68      268.52     56.85 o 
   6  23   5      780.63      777.56     71.45 o 
   7  23   5      111.92      159.06     71.48 o 
   0  24   5      863.21      790.28     72.94 o 
   1  24   5      130.29      225.89     55.50 o 
   2  24   5       73.08      141.21     56.65 o 
   3  24   5     1011.87     1068.93     61.72 o 
   4  24   5      389.84      457.22     62.62 o 
   5  24   5     3651.32     3503.43     72.33 o 
   6  24   5      154.38      271.01     66.26 o 
   7  24   5      418.81      477.16     80.01 o 
   1  25   5        4.30       28.01     57.99 o 
   2  25   5    10465.41    10070.16    132.71 o 
   3  25   5     1834.92     1867.76     63.66 o 
   4  25   5       12.29       80.83     59.94 o 
   5  25   5      119.84      186.81     70.32 o 
   6  25   5     1151.06     1179.91     83.22 o 
   0  26   5      746.31      700.68     80.68 o 
   1  26   5      431.66      530.74     56.89 o 
   2  26   5      323.50      263.61     55.28 o 
   3  26   5     3319.36     3051.60     67.86 o 
   4  26   5     1935.35     1945.27     70.71 o 
   5  26   5     1676.89     1553.70     74.03 o 
   6  26   5      108.00      219.76     74.45 o 
   1  27   5      184.74      159.20     56.33 o 
   2  27   5     5605.58     5477.39     79.41 o 
   3  27   5       67.76       77.91     60.30 o 
   4  27   5      342.34      347.67     64.22 o 
   5  27   5        4.95       13.86     72.06 o 
   6  27   5     1742.92     1605.96     92.61 o 
   0  28   5     1368.11     1387.52     80.45 o 
   1  28   5      111.32      140.43     56.10 o 
   2  28   5      788.62      791.46     62.98 o 
   3  28   5     1326.52     1277.59     67.19 o 
   4  28   5       36.19      177.25     69.47 o 
   5  28   5      987.83      985.76     81.22 o 
   1  29   5      118.93      103.70     62.30 o 
   2  29   5      642.34      620.56     67.58 o 
   3  29   5        8.74      104.72     68.36 o 
   4  29   5       40.12      193.83     70.29 o 
   5  29   5       25.74       84.97    109.14 o 
   0  30   5      654.93      725.20     93.65 o 
   1  30   5      188.72      193.08     67.33 o 
   2  30   5      678.22      637.28     63.97 o 
   3  30   5      104.31       97.15     69.80 o 
   4  30   5      316.29      350.05     78.34 o 
   1  31   5      211.73      241.32     63.66 o 
   2  31   5        4.27       27.05     68.15 o 
   3  31   5      442.43      433.92     77.45 o 
   0  32   5     4650.62     4977.73    195.14 o 
   1  32   5      510.22      515.66     79.41 o 
   2  32   5      294.18      351.41     74.98 o 
   0   0   6    86723.05    92782.52   2416.31 o 
   1   0   6    49349.59    51888.46    333.03 o 
   2   0   6     9298.42     9126.68    133.19 o 
   3   0   6      768.27     1006.21     95.13 o 
   4   0   6    48160.07    46100.47    496.28 o 
   5   0   6     2950.65     3121.82    112.63 o 
   6   0   6     1857.22     1585.09     88.58 o 
   7   0   6     3310.58     3405.14     97.65 o 
   8   0   6     2910.08     2613.25     93.05 o 
   9   0   6       10.58       47.00     84.96 o 
  10   0   6      616.54      962.28    136.46 o 
   1   1   6     2419.61     2315.44     74.41 o 
   2   1   6      578.74      817.32     73.56 o 
   3   1   6      612.55      638.33     63.53 o 
   4   1   6      372.88      270.53     59.58 o 
   5   1   6      683.93      681.59     55.40 o 
   6   1   6    11921.30    12124.22    101.06 o 
   7   1   6       72.54      150.17     62.99 o 
   8   1   6      141.36      164.91     55.80 o 
   9   1   6      365.21      412.79     68.09 o 
  10   1   6       77.62       98.53     84.30 o 
   0   2   6    29466.18    30950.47    438.08 o 
   1   2   6    33377.54    34034.22    233.85 o 
   2   2   6     1815.79     2002.03     73.40 o 
   3   2   6     1131.45     1063.13     60.07 o 
   4   2   6    10687.92    10948.54    102.64 o 
   5   2   6     8244.50     9153.21     79.91 o 
   6   2   6     2142.08     2053.04     66.10 o 
   7   2   6     1186.51     1081.24     65.47 o 
   8   2   6     4152.90     4338.20     74.40 o 
   9   2   6        0.33       61.32     65.74 o 
  10   2   6      902.86     1007.24     84.57 o 
   1   3   6     3328.17     3095.71     80.18 o 
   2   3   6    24777.61    23534.89    267.69 o 
   3   3   6      384.18      649.10     61.29 o 
   4   3   6     8040.89     8176.60     81.62 o 
   5   3   6     1952.79     2063.10     62.35 o 
   6   3   6     2606.17     2682.64     62.22 o 
   7   3   6      125.21      148.20     57.12 o 
   8   3   6      456.21      428.58     62.27 o 
   9   3   6        0.82       32.03     60.46 o 
  10   3   6      140.41      226.78     84.10 o 
   0   4   6    58602.02    61451.24    551.89 o 
   1   4   6     1608.76     1485.52     72.50 o 
   2   4   6      146.47      162.68     57.12 o 
   3   4   6      296.15      228.16     54.39 o 
   4   4   6     3831.64     3786.03     64.69 o 
   5   4   6      111.20      139.84     53.47 o 
   6   4   6        9.59       69.18     57.43 o 
   7   4   6      884.50      843.39     61.98 o 
   8   4   6      438.52      462.59     70.88 o 
   9   4   6       39.98       99.93     62.42 o 
  10   4   6      221.65      192.15     81.91 o 
   1   5   6    25596.07    26382.02    201.32 o 
   2   5   6    15620.69    14807.44    135.48 o 
   3   5   6     3225.08     2860.17     68.39 o 
   4   5   6    15238.77    14719.62     86.81 o 
   5   5   6      190.14      206.42     52.88 o 
   6   5   6    21841.14    22020.25    177.90 o 
   7   5   6      693.59      767.42     62.39 o 
   8   5   6        0.56       25.63     60.30 o 
   9   5   6     2267.50     2311.72     70.46 o 
  10   5   6      746.90      768.69     80.96 o 
   0   6   6    32678.58    29972.86    349.92 o 
   1   6   6    10860.88    10798.44     90.26 o 
   2   6   6     8970.44     9171.58     85.27 o 
   3   6   6     3021.90     3370.48     70.50 o 
   4   6   6     1673.06     1888.09     61.24 o 
   5   6   6     1740.46     1672.19     61.59 o 
   6   6   6      914.21      874.84     58.13 o 
   7   6   6     2124.75     2118.55     62.49 o 
   8   6   6      779.61      820.39     64.29 o 
   9   6   6        0.55       91.77     70.05 o 
  10   6   6        4.91       31.60     76.55 o 
   1   7   6       51.34       98.22     58.91 o 
   2   7   6    20940.84    21327.41    208.37 o 
   3   7   6     2524.70     2650.17     63.25 o 
   4   7   6       53.25       97.10     58.71 o 
   5   7   6     1824.95     1851.45     68.36 o 
   6   7   6    19834.10    19541.51    136.80 o 
   7   7   6      524.03      439.41     60.47 o 
   8   7   6     2258.73     2216.05     65.13 o 
   9   7   6      338.69      386.92     66.14 o 
  10   7   6     1439.91     1716.10     83.22 o 
   0   8   6      954.29     1450.47     90.43 o 
   1   8   6      323.47      380.24     58.86 o 
   2   8   6    10125.07    10308.68     85.48 o 
   3   8   6     1458.85     1404.53     59.08 o 
   4   8   6    10767.17    11745.71    104.27 o 
   5   8   6     2108.61     1889.09     63.74 o 
   6   8   6      645.62      708.81     62.25 o 
   7   8   6      290.78      342.73     58.84 o 
   8   8   6      469.08      510.82     57.67 o 
   9   8   6       35.21       90.58     69.03 o 
  10   8   6        1.08       29.27     83.53 o 
   1   9   6    16839.35    16339.70    100.28 o 
   2   9   6     6587.64     6259.77     68.79 o 
   3   9   6     1021.50     1299.52     60.45 o 
   4   9   6      212.64      243.44     56.97 o 
   5   9   6     1010.23     1062.64     61.78 o 
   6   9   6    20504.68    20326.07    142.63 o 
   7   9   6      347.37      319.25     61.19 o 
   8   9   6      424.85      433.68     63.48 o 
   9   9   6      176.19      327.51     70.86 o 
  10   9   6      335.22      355.67     90.40 o 
   0  10   6     3534.86     3948.11     98.10 o 
   1  10   6      274.95      281.11     49.50 o 
   2  10   6     8487.39     7817.13     75.28 o 
   3  10   6     2836.85     2635.67     62.91 o 
   4  10   6     2036.23     2286.15     60.30 o 
   5  10   6      585.85      453.92     54.22 o 
   6  10   6      193.73      134.41     64.17 o 
   7  10   6      477.07      485.32     65.72 o 
   8  10   6      474.56      505.95     58.72 o 
   9  10   6      173.01      160.04     66.06 o 
  10  10   6       77.55      173.64     82.25 o 
   1  11   6     7900.96     9143.07     74.74 o 
   2  11   6      170.48      178.75     55.38 o 
   3  11   6     1165.00      897.65     56.93 o 
   4  11   6    21824.42    22288.11    185.99 o 
   5  11   6      150.92      210.10     56.95 o 
   6  11   6        5.12       67.10     60.68 o 
   7  11   6      582.58      581.05     68.35 o 
   8  11   6     1727.61     1708.11     66.04 o 
   9  11   6      596.03      527.87     73.12 o 
   0  12   6    83397.23    80927.96    564.11 o 
   1  12   6       12.96       82.12     55.45 o 
   2  12   6    12283.76    12124.02     84.50 o 
   3  12   6      573.45      787.91     52.80 o 
   4  12   6        4.29       66.08     52.15 o 
   5  12   6       62.85      142.08     60.05 o 
   6  12   6      226.86      311.23     62.29 o 
   7  12   6       20.37       56.44     62.09 o 
   8  12   6      271.35      272.00     65.81 o 
   9  12   6        7.88       39.04     70.86 o 
   1  13   6     7773.29     7800.46     71.82 o 
   2  13   6       84.32      157.87     51.32 o 
   3  13   6      154.32      186.95     55.06 o 
   4  13   6      537.24      479.06     58.10 o 
   5  13   6      196.76      277.79     60.28 o 
   6  13   6      519.23      597.66     62.00 o 
   7  13   6      228.67      144.10     67.63 o 
   8  13   6      590.24      671.06     66.49 o 
   9  13   6       12.21       76.41     71.90 o 
   0  14   6     4712.67     4381.30     90.08 o 
   1  14   6     4218.31     4302.86     70.44 o 
   2  14   6      206.21      196.97     53.43 o 
   3  14   6      202.08      155.89     53.70 o 
   4  14   6    20644.30    20673.43    134.21 o 
   5  14   6      412.30      563.25     57.64 o 
   6  14   6     1992.19     2014.26     65.91 o 
   7  14   6       40.24       66.95     65.83 o 
   8  14   6     3373.58     3128.00     95.25 o 
   9  14   6      414.76      478.13     88.53 o 
   1  15   6     4459.03     4435.19     62.48 o 
   2  15   6       42.43       50.81     50.96 o 
   3  15   6      830.81      948.22     60.44 o 
   4  15   6     1743.05     1904.69     60.89 o 
   5  15   6       25.30       35.15     57.38 o 
   6  15   6     2746.66     2518.42     65.52 o 
   7  15   6      540.82      488.97     61.94 o 
   8  15   6      303.57      331.21     70.53 o 
   9  15   6        6.42       55.30     84.78 o 
   0  16   6     9280.48     9235.87    131.83 o 
   1  16   6     2562.52     2762.43     59.97 o 
   2  16   6     5493.65     5245.92     63.34 o 
   3  16   6     8119.86     7593.26     72.77 o 
   4  16   6     4945.65     5078.53     69.99 o 
   5  16   6     1305.81     1328.09     64.49 o 
   6  16   6      829.22      890.15     61.40 o 
   7  16   6      155.37      259.26     61.67 o 
   8  16   6     3348.92     3584.94    122.72 o 
   9  16   6      152.63       67.65     94.22 o 
   1  17   6     8591.41     8419.08     72.56 o 
   2  17   6     5397.02     5024.21     66.39 o 
   3  17   6      111.32      164.99     50.93 o 
   4  17   6     2669.95     2382.59     60.21 o 
   5  17   6     2366.16     2288.71     62.58 o 
   6  17   6     1472.70     1528.55     62.26 o 
   7  17   6       50.75      118.44     67.46 o 
   8  17   6      532.01      430.32     75.34 o 
   9  17   6      197.08      219.87     84.89 o 
   0  18   6      305.13      310.51     76.08 o 
   1  18   6     5610.37     5620.45     68.29 o 
   2  18   6     6223.37     5686.29     65.05 o 
   3  18   6     2331.46     2591.95     61.03 o 
   4  18   6    11099.68    10812.66    113.88 o 
   5  18   6      147.45      189.70     62.84 o 
   6  18   6      646.69      595.92     61.29 o 
   7  18   6       76.17      127.72     70.37 o 
   8  18   6      768.22      845.02     75.21 o 
   1  19   6      517.53      558.09     57.01 o 
   2  19   6     2052.37     2087.97     58.26 o 
   3  19   6      176.39      133.78     57.95 o 
   4  19   6      426.93      385.59     54.50 o 
   5  19   6     1457.15     1543.17     62.19 o 
   6  19   6        4.45       34.61     59.98 o 
   7  19   6       68.03       87.70     63.41 o 
   8  19   6     1073.95     1128.41     93.21 o 
   0  20   6     6421.41     6502.01    102.43 o 
   1  20   6      126.80      163.24     52.60 o 
   2  20   6      671.29      699.63     57.52 o 
   3  20   6     1199.13     1181.91     57.16 o 
   4  20   6     1020.40     1003.19     62.21 o 
   5  20   6      124.73      169.91     59.87 o 
   6  20   6     1150.67     1096.26     67.11 o 
   7  20   6      489.55      429.32     71.84 o 
   8  20   6        1.68      121.59     84.81 o 
   1  21   6       17.49       91.04     52.83 o 
   2  21   6     4097.94     4085.54     60.28 o 
   3  21   6       13.15        2.51     55.28 o 
   4  21   6      378.70      359.39     62.36 o 
   5  21   6      400.31      475.53     61.93 o 
   6  21   6     2107.68     1811.58     65.70 o 
   7  21   6       25.69      -22.34     67.80 o 
   8  21   6       56.57      152.54     95.59 o 
   0  22   6     2362.32     2807.57     82.44 o 
   1  22   6       84.61      129.82     53.95 o 
   2  22   6     1845.00     1791.30     59.76 o 
   3  22   6     1588.87     1707.19     55.03 o 
   4  22   6     6882.74     6858.40     86.84 o 
   5  22   6        1.16       72.26     57.49 o 
   6  22   6       57.01       62.13     68.10 o 
   7  22   6       22.63      -25.67     69.69 o 
   1  23   6     4445.28     4464.16     64.35 o 
   2  23   6     8604.35     8016.08     72.42 o 
   3  23   6      982.27     1109.78     60.06 o 
   4  23   6      119.43      130.08     59.49 o 
   5  23   6     1427.85     1543.86     71.72 o 
   6  23   6     4133.87     4001.76    107.42 o 
   7  23   6       25.63       36.59     77.07 o 
   0  24   6       32.41       52.75     83.33 o 
   1  24   6     1022.50      926.62     53.86 o 
   2  24   6      511.87      577.91     56.07 o 
   3  24   6     1897.40     1714.26     62.53 o 
   4  24   6     6116.04     5627.83    103.53 o 
   5  24   6       32.51       88.55     58.02 o 
   6  24   6       67.50      131.32     71.02 o 
   7  24   6      241.03      166.95     89.09 o 
   1  25   6     2159.81     2132.81     55.58 o 
   2  25   6     2633.60     2572.15     59.29 o 
   3  25   6       79.60      169.69     61.12 o 
   4  25   6      627.03      595.21     61.46 o 
   5  25   6      369.08      502.13     63.99 o 
   6  25   6      288.08      320.41     72.23 o 
   0  26   6       59.01      144.48     78.31 o 
   1  26   6      386.49      319.34     55.73 o 
   2  26   6       60.36       57.46     57.27 o 
   3  26   6        0.30       48.18     59.56 o 
   4  26   6       39.99      156.64     65.76 o 
   5  26   6       14.97       37.56     73.88 o 
   6  26   6        2.59       74.74     78.71 o 
   1  27   6     1977.72     2045.59     66.67 o 
   2  27   6     2062.54     1935.62     63.22 o 
   3  27   6      113.74      147.47     57.27 o 
   4  27   6       57.26      130.64     70.17 o 
   5  27   6      312.10      346.91     74.44 o 
   6  27   6        1.74       -7.09    219.35 o 
   0  28   6     1105.13     1088.86     78.74 o 
   1  28   6      215.86      279.91     55.07 o 
   2  28   6      152.41      224.46     62.31 o 
   3  28   6      798.01      853.80     64.60 o 
   4  28   6     2416.85     2106.16     71.85 o 
   5  28   6       18.73       82.98     75.29 o 
   1  29   6     1356.84     1311.54     64.04 o 
   2  29   6     3465.06     3422.93     87.93 o 
   3  29   6      115.75      154.63     67.08 o 
   4  29   6       78.79      120.41     78.48 o 
   0  30   6      658.21      572.33     97.41 o 
   1  30   6        1.55       66.98     63.52 o 
   2  30   6       20.76      124.72     68.18 o 
   3  30   6      345.86      337.25     67.66 o 
   4  30   6     2133.81     1866.31     82.20 o 
   1  31   6        0.76        3.96     70.42 o 
   2  31   6      853.07      938.34     73.56 o 
   3  31   6      298.60      287.88     72.52 o 
   0  32   6       41.80      234.15    123.93 o 
   1  32   6       10.38       65.22     80.34 o 
   2  32   6       26.02       54.28     73.91 o 
   1   1   7    10345.19    10535.28    102.07 o 
   2   1   7     1131.77     1113.11     62.34 o 
   3   1   7     1965.09     2154.02     71.74 o 
   4   1   7     2259.93     2373.78     65.36 o 
   5   1   7     1735.89     1757.34     61.87 o 
   6   1   7        7.20       48.84     60.92 o 
   7   1   7       35.27       82.51     56.71 o 
   8   1   7      135.52      209.71     60.47 o 
   9   1   7        3.00      112.12     69.74 o 
  10   1   7      367.83      346.93     81.80 o 
   0   2   7    27321.26    27181.00    311.37 o 
   1   2   7     7348.14     8474.49     97.73 o 
   2   2   7      625.82      546.08     62.49 o 
   3   2   7     8578.71     7904.36    107.25 o 
   4   2   7    19125.48    19417.64    129.81 o 
   5   2   7     6610.72     6796.70     72.42 o 
   6   2   7      388.45      536.31     64.65 o 
   7   2   7       13.47       50.89     62.39 o 
   8   2   7     1466.91     1398.00     66.42 o 
   9   2   7      121.12      112.04     72.56 o 
  10   2   7       17.09       67.22     92.12 o 
   1   3   7    66017.61    66178.50    605.06 o 
   2   3   7    40010.22    41196.57    309.83 o 
   3   3   7     1313.11     1099.34     58.44 o 
   4   3   7      942.55      881.41     55.26 o 
   5   3   7      787.03      994.88     60.18 o 
   6   3   7     7696.77     7767.07     78.51 o 
   7   3   7     5965.22     5769.59     72.79 o 
   8   3   7      105.01      220.72     66.86 o 
   9   3   7      125.01      131.30     75.11 o 
  10   3   7      859.09      771.56     86.01 o 
   0   4   7    10521.33    10580.15    143.48 o 
   1   4   7     4039.78     3685.40     75.85 o 
   2   4   7     3705.68     3557.56     73.00 o 
   3   4   7    34178.30    35259.77    293.56 o 
   4   4   7     7789.61     6800.86     74.79 o 
   5   4   7     4723.54     4552.64     66.80 o 
   6   4   7      485.12      472.79     56.66 o 
   7   4   7      770.49      810.32     66.65 o 
   8   4   7     5220.88     4880.53     70.45 o 
   9   4   7        3.86       79.19     71.28 o 
  10   4   7      578.89      626.03     85.86 o 
   1   5   7      166.77      186.79     62.91 o 
   2   5   7    24120.50    23884.96    202.49 o 
   3   5   7     3475.87     3398.86     63.75 o 
   4   5   7     5626.82     5742.95     69.92 o 
   5   5   7     2308.75     2515.87     65.36 o 
   6   5   7     2523.95     2615.76     65.57 o 
   7   5   7      213.77      224.01     59.39 o 
   8   5   7        0.79       10.39     61.41 o 
   9   5   7      186.91      208.73     70.91 o 
  10   5   7      297.31      313.83     82.51 o 
   0   6   7    24576.50    25762.29    264.00 o 
   1   6   7     2121.02     1861.58     62.65 o 
   2   6   7    16463.55    16313.26    122.49 o 
   3   6   7     2020.03     1811.94     60.92 o 
   4   6   7    16420.18    16432.03    130.45 o 
   5   6   7     1183.86     1285.32     60.35 o 
   6   6   7      563.77      566.24     59.19 o 
   7   6   7     1594.74     1459.71     62.95 o 
   8   6   7      186.48      273.26     64.31 o 
   9   6   7       16.29       39.79     65.74 o 
  10   6   7       57.73       62.91     84.87 o 
   1   7   7    39708.63    38788.63    247.20 o 
   2   7   7    13473.46    12976.87    100.49 o 
   3   7   7     2972.72     3489.22     62.88 o 
   4   7   7     7515.05     7229.12     77.19 o 
   5   7   7     1146.04     1115.83     58.33 o 
   6   7   7     1128.57     1104.39     64.02 o 
   7   7   7     1801.38     1773.48     61.32 o 
   8   7   7      195.67      226.90     62.26 o 
   9   7   7        3.38       64.99     64.77 o 
  10   7   7      164.24      106.62     92.65 o 
   0   8   7     1824.39     1691.32     96.11 o 
   1   8   7     1861.76     1962.73     57.00 o 
   2   8   7       32.43       91.18     55.28 o 
   3   8   7      196.06       48.02     54.26 o 
   4   8   7     3711.06     3633.38     68.61 o 
   5   8   7     3906.80     4038.03     67.43 o 
   6   8   7     2300.33     2013.67     61.77 o 
   7   8   7      836.84     1030.14     65.12 o 
   8   8   7      543.40      518.76     64.22 o 
   9   8   7      221.93      238.00     67.87 o 
  10   8   7        2.02       68.47     88.01 o 
   1   9   7     3702.01     3990.67     64.80 o 
   2   9   7     7026.73     6903.34     77.45 o 
   3   9   7     1591.65     1839.92     64.00 o 
   4   9   7      119.75      142.96     60.34 o 
   5   9   7     1293.38     1356.74     62.98 o 
   6   9   7     1177.03     1065.22     60.82 o 
   7   9   7     1662.38     1559.18     59.46 o 
   8   9   7     1307.70     1351.63     66.08 o 
   9   9   7        0.03       79.01     63.06 o 
  10   9   7      163.97      138.23     88.31 o 
   0  10   7    32237.24    32509.77    379.20 o 
   1  10   7     2052.99     2185.37     65.35 o 
   2  10   7     2017.33     2009.63     62.49 o 
   3  10   7      429.27      600.95     60.50 o 
   4  10   7      992.03      984.80     54.81 o 
   5  10   7      326.43      347.77     61.80 o 
   6  10   7      685.32      738.06     59.16 o 
   7  10   7     1143.65     1167.47     65.37 o 
   8  10   7      266.21      245.88     64.17 o 
   9  10   7      192.44      218.71     73.55 o 
  10  10   7      237.00      238.00    100.23 o 
   1  11   7      692.37      754.26     57.74 o 
   2  11   7    31446.09    32674.29    245.64 o 
   3  11   7     1558.96     1608.51     59.57 o 
   4  11   7     5963.29     6428.84     72.38 o 
   5  11   7     1306.31     1362.53     65.82 o 
   6  11   7     8786.07     9068.37    115.97 o 
   7  11   7      377.71      364.45     62.13 o 
   8  11   7       27.79       33.88     62.26 o 
   9  11   7      208.42      194.01     71.45 o 
   0  12   7     4548.98     4298.50     89.62 o 
   1  12   7     3821.87     4999.23     65.81 o 
   2  12   7     4756.51     4320.26     63.32 o 
   3  12   7     3671.35     3581.40     65.64 o 
   4  12   7    12728.01    12596.36    132.91 o 
   5  12   7      178.32      272.61     53.72 o 
   6  12   7      445.34      392.14     65.21 o 
   7  12   7      235.20      275.49     60.18 o 
   8  12   7     1288.26     1274.26     69.86 o 
   9  12   7      192.36      178.14     77.00 o 
   1  13   7       59.83      150.88     53.48 o 
   2  13   7    22284.46    20860.19    157.82 o 
   3  13   7     3594.84     3695.09     65.22 o 
   4  13   7     1795.11     1758.68     55.43 o 
   5  13   7      257.28      274.10     57.18 o 
   6  13   7       80.42       71.29     66.46 o 
   7  13   7      246.83      297.80     63.97 o 
   8  13   7       13.38       26.25     62.73 o 
   9  13   7       93.88      109.57     77.59 o 
   0  14   7    17263.75    17002.69    177.29 o 
   1  14   7     2685.35     2821.04     59.39 o 
   2  14   7      281.62      355.95     58.02 o 
   3  14   7     3010.07     2987.62     61.78 o 
   4  14   7     1850.75     2032.25     63.64 o 
   5  14   7      785.23      899.26     61.22 o 
   6  14   7      212.56      221.05     61.83 o 
   7  14   7      321.85      344.06     71.91 o 
   8  14   7       77.65       75.75     70.53 o 
   9  14   7        0.56      121.49     77.93 o 
   1  15   7      981.29     1009.46     57.84 o 
   2  15   7     6670.27     6718.46     67.23 o 
   3  15   7      323.55      406.50     52.55 o 
   4  15   7    11775.43    11485.16    115.95 o 
   5  15   7     3011.52     3018.48     64.03 o 
   6  15   7        5.75      127.56     59.03 o 
   7  15   7      453.41      509.09     78.82 o 
   8  15   7       29.02       57.32     66.10 o 
   9  15   7      301.43      275.53     79.12 o 
   0  16   7     2038.13     2048.52     83.51 o 
   1  16   7     4112.30     4506.03     63.51 o 
   2  16   7        4.44       40.82     51.34 o 
   3  16   7       75.13       77.93     54.46 o 
   4  16   7     2923.32     3449.67     67.42 o 
   5  16   7       17.43       85.55     57.22 o 
   6  16   7     1449.23     1498.81     66.56 o 
   7  16   7        3.43       46.39     66.99 o 
   8  16   7      511.21      565.80     71.45 o 
   9  16   7       15.65       38.50     76.04 o 
   1  17   7      467.14      568.97     55.02 o 
   2  17   7     2504.72     2512.84     63.73 o 
   3  17   7       72.03      126.91     54.12 o 
   4  17   7     3042.37     3087.56     65.39 o 
   5  17   7     2861.04     3005.32     68.17 o 
   6  17   7     2095.63     1964.46     62.08 o 
   7  17   7      128.54      233.17     63.84 o 
   8  17   7     2615.86     2440.08     74.95 o 
   0  18   7    42128.07    41571.87    393.90 o 
   1  18   7     2057.10     1900.00     58.42 o 
   2  18   7     4418.93     4026.55     61.96 o 
   3  18   7     2831.92     2645.67     61.00 o 
   4  18   7     4540.10     4409.45     66.54 o 
   5  18   7        9.09      -13.42     63.71 o 
   6  18   7      373.55      408.03     60.69 o 
   7  18   7      128.03      163.55     62.73 o 
   8  18   7      265.95      371.45     78.28 o 
   1  19   7     3040.05     3128.17     57.93 o 
   2  19   7    18073.37    19212.67    117.07 o 
   3  19   7        5.97       89.31     53.89 o 
   4  19   7      105.18      211.64     55.84 o 
   5  19   7        8.24       70.76     59.24 o 
   6  19   7      354.02      388.81     57.94 o 
   7  19   7      167.38      347.32     71.61 o 
   8  19   7        7.74       -8.38     76.11 o 
   0  20   7    19184.17    17588.78    220.82 o 
   1  20   7     4339.21     4210.59     67.34 o 
   2  20   7     2694.24     2763.65     58.32 o 
   3  20   7      238.67      327.10     57.86 o 
   4  20   7    13157.62    13115.06    156.16 o 
   5  20   7      237.86      276.32     59.68 o 
   6  20   7      110.37      130.61     57.17 o 
   7  20   7      323.42      272.93     67.07 o 
   8  20   7       25.03       25.72     80.07 o 
   1  21   7      237.88      249.61     55.58 o 
   2  21   7      583.06      642.40     54.44 o 
   3  21   7        1.47      -14.00     52.38 o 
   4  21   7     2121.48     2144.52     57.99 o 
   5  21   7       98.08      234.19     62.12 o 
   6  21   7     1140.11     1089.97     66.69 o 
   7  21   7        7.22      -44.08     66.91 o 
   8  21   7       34.38       53.45     80.19 o 
   0  22   7     5211.36     5580.51    101.03 o 
   1  22   7      547.00      590.70     63.69 o 
   2  22   7      909.00      933.92     54.36 o 
   3  22   7      858.80     1090.85     62.13 o 
   4  22   7      260.96      257.47     61.00 o 
   5  22   7      415.09      426.08     65.80 o 
   6  22   7     1698.14     1743.07     66.27 o 
   7  22   7      747.12      704.13     77.26 o 
   1  23   7     3015.48     3092.35     63.33 o 
   2  23   7      175.94      209.21     59.10 o 
   3  23   7       42.17       94.48     56.11 o 
   4  23   7      473.30      446.15     64.32 o 
   5  23   7      275.21      299.98     55.08 o 
   6  23   7     1470.04     1490.19     75.28 o 
   7  23   7       60.90       72.20     79.56 o 
   0  24   7     3548.62     3631.91     84.14 o 
   1  24   7       96.22      139.14     60.31 o 
   2  24   7       16.34       52.17     55.11 o 
   3  24   7      111.58      195.95     56.17 o 
   4  24   7      324.07      330.82     61.13 o 
   5  24   7       41.77      154.28     61.98 o 
   6  24   7       13.55       87.57     70.26 o 
   7  24   7      236.70      304.48     96.52 o 
   1  25   7       28.42       72.27     55.94 o 
   2  25   7    12636.98    12220.85    121.72 o 
   3  25   7      240.93      301.15     59.84 o 
   4  25   7        1.27       47.37     61.90 o 
   5  25   7      234.88      301.32     66.86 o 
   6  25   7     1172.95     1194.61     76.17 o 
   0  26   7     5465.20     5293.41     96.61 o 
   1  26   7      994.81      982.60     57.53 o 
   2  26   7     2372.96     2407.43     61.54 o 
   3  26   7      361.82      376.44     55.02 o 
   4  26   7     3053.92     2945.24     68.31 o 
   5  26   7      331.40      366.64     70.85 o 
   6  26   7       12.51       47.43     82.42 o 
   1  27   7      619.74      650.05     58.95 o 
   2  27   7     6889.92     6477.16    114.81 o 
   3  27   7      456.87      464.03     59.93 o 
   4  27   7      403.04      478.17     70.07 o 
   5  27   7      425.43      529.73     81.66 o 
   0  28   7     2413.09     2428.04     93.85 o 
   1  28   7      259.78      264.87     62.51 o 
   2  28   7       42.79       60.22     61.54 o 
   3  28   7      143.87      270.66     68.02 o 
   4  28   7      153.61      184.48     61.58 o 
   5  28   7       67.68      104.75     70.03 o 
   1  29   7      519.21      575.19     62.34 o 
   2  29   7      119.84      140.22     62.25 o 
   3  29   7        0.49       97.58     66.07 o 
   4  29   7      107.75      102.97     78.58 o 
   0  30   7      834.86      711.47     92.06 o 
   1  30   7       33.22      148.58     60.27 o 
   2  30   7       45.44       66.71     66.50 o 
   3  30   7        4.33        1.12     78.66 o 
   4  30   7      116.33      132.37     72.11 o 
   1  31   7        0.76      109.70     71.58 o 
   2  31   7       14.69       68.61     74.83 o 
   3  31   7       16.20       54.92     84.13 o 
   0  32   7     3377.36     3332.05    126.30 o 
   1  32   7      300.16      329.04     81.36 o 
   2  32   7       13.46       23.59     92.23 o 
   0   0   8    15288.54    15240.82    276.71 o 
   1   0   8     1673.64     1328.52    102.40 o 
   2   0   8    10387.27     8918.20    149.35 o 
   3   0   8    12121.58    12016.88    194.18 o 
   4   0   8    34388.38    33181.98    462.61 o 
   5   0   8     7029.73     7037.99    142.00 o 
   6   0   8      492.64      548.35     87.59 o 
   7   0   8     5169.15     5007.85    115.00 o 
   8   0   8     1124.08     1031.68     87.95 o 
   9   0   8       99.99      191.93     93.27 o 
  10   0   8       74.52      233.68    113.93 o 
   1   1   8   103877.79   104069.12    828.89 o 
   2   1   8    20159.20    20136.51    145.72 o 
   3   1   8      872.76      843.84     59.96 o 
   4   1   8     1666.69     1748.34     78.85 o 
   5   1   8     3637.94     3467.05     69.12 o 
   6   1   8       46.26       70.05     59.20 o 
   7   1   8       99.23      116.17     60.61 o 
   8   1   8      194.31      188.19     66.72 o 
   9   1   8        2.18       45.71     76.43 o 
  10   1   8      590.64      648.73     95.35 o 
   0   2   8    25677.69    23899.18    303.10 o 
   1   2   8      807.61      879.38     68.57 o 
   2   2   8     7791.39     7376.30     82.14 o 
   3   2   8     7554.59     7253.90     98.63 o 
   4   2   8      122.53      109.48     52.69 o 
   5   2   8    12255.81    12213.85    110.04 o 
   6   2   8     3817.10     3736.79     73.47 o 
   7   2   8        1.55      111.04     68.21 o 
   8   2   8      829.36      792.56     66.92 o 
   9   2   8       80.33      141.55     65.25 o 
  10   2   8       30.28       56.62     81.76 o 
   1   3   8     6858.38     6745.81     84.30 o 
   2   3   8     2244.76     2377.15     67.03 o 
   3   3   8    10203.29    10324.70     88.99 o 
   4   3   8        2.75       51.87     53.84 o 
   5   3   8     8757.36     8685.12     86.64 o 
   6   3   8     3529.99     3601.09     66.62 o 
   7   3   8     1994.04     2052.10     70.43 o 
   8   3   8       35.69      130.71     69.37 o 
   9   3   8      321.77      306.07     69.71 o 
  10   3   8       96.79      113.97     85.24 o 
   0   4   8      247.26      339.90     89.55 o 
   1   4   8     1622.89     1766.17     69.76 o 
   2   4   8     3110.70     2890.90     72.62 o 
   3   4   8       39.46       61.80     54.80 o 
   4   4   8      122.95      164.16     57.15 o 
   5   4   8      235.17      132.69     56.04 o 
   6   4   8        0.04       83.81     64.89 o 
   7   4   8        9.86      135.44     64.92 o 
   8   4   8       39.38       96.04     63.72 o 
   9   4   8      276.84      338.03     73.50 o 
  10   4   8      784.96      880.24     89.83 o 
   1   5   8     2238.76     2072.98     66.47 o 
   2   5   8    19797.19    19738.58    179.55 o 
   3   5   8     1755.12     1952.56     67.36 o 
   4   5   8      905.55      952.24     54.24 o 
   5   5   8     4903.15     4677.80     71.82 o 
   6   5   8      109.73      159.42     57.20 o 
   7   5   8       46.15       68.86     56.62 o 
   8   5   8        7.10       85.86     67.79 o 
   9   5   8      126.59      156.03     74.18 o 
  10   5   8      368.39      346.47     83.85 o 
   0   6   8    28229.49    31342.80    350.14 o 
   1   6   8     5972.53     6685.19     80.30 o 
   2   6   8    23232.84    21785.53    145.77 o 
   3   6   8    32973.50    32423.15    241.12 o 
   4   6   8     1864.86     1768.59     54.80 o 
   5   6   8     3200.95     3154.27     62.57 o 
   6   6   8       14.65      118.33     54.69 o 
   7   6   8      119.66      173.67     59.11 o 
   8   6   8      163.86      238.43     63.90 o 
   9   6   8       20.30       83.94     72.17 o 
  10   6   8      608.96      598.55     87.15 o 
   1   7   8     6875.63     5729.34     69.09 o 
   2   7   8     8797.13     6930.69     74.44 o 
   3   7   8     4109.03     4332.57     66.49 o 
   4   7   8     1259.51     1354.10     57.70 o 
   5   7   8       23.95       64.41     56.73 o 
   6   7   8       44.36      103.89     58.20 o 
   7   7   8     1990.59     1977.67     62.30 o 
   8   7   8     2194.28     2180.88     67.11 o 
   9   7   8        8.05       63.01     73.86 o 
  10   7   8      696.81      765.45     93.24 o 
   0   8   8     4379.26     3886.75     97.62 o 
   1   8   8    65886.16    65157.53    366.68 o 
   2   8   8      524.81      540.66     56.02 o 
   3   8   8    71286.95    73366.38    477.06 o 
   4   8   8    13621.36    13494.87    130.56 o 
   5   8   8      374.91      296.86     57.29 o 
   6   8   8       65.42       76.21     56.91 o 
   7   8   8     3166.17     3116.53     64.07 o 
   8   8   8     1440.95     1406.22     66.65 o 
   9   8   8        1.42       33.94     72.79 o 
  10   8   8       72.44      157.68    102.78 o 
   1   9   8     7170.53     6420.22     72.38 o 
   2   9   8     4968.44     4780.74     67.62 o 
   3   9   8      569.23      677.84     56.04 o 
   4   9   8     2228.85     1998.73     60.95 o 
   5   9   8     3334.76     3256.94     66.16 o 
   6   9   8    16932.26    16859.20    163.19 o 
   7   9   8      316.81      382.06     60.38 o 
   8   9   8      383.63      430.25     67.33 o 
   9   9   8      148.78      179.37     71.07 o 
  10   9   8      401.45      336.21     86.51 o 
   0  10   8    15278.37    15503.67    124.61 o 
   1  10   8     1817.15     1726.36     57.25 o 
   2  10   8    10072.28    10233.68     77.29 o 
   3  10   8    19563.07    18708.39     98.78 o 
   4  10   8     1022.87     1184.93     60.08 o 
   5  10   8     1753.69     1525.34     67.12 o 
   6  10   8        0.51       82.02     58.24 o 
   7  10   8     1816.64     1913.24     65.96 o 
   8  10   8      465.06      516.92     60.02 o 
   9  10   8       91.04      114.82     67.98 o 
   1  11   8    12157.57    12781.31    100.45 o 
   2  11   8      832.37      816.31     61.65 o 
   3  11   8     2111.43     2183.96     63.16 o 
   4  11   8      950.22     1129.02     61.49 o 
   5  11   8      108.07      114.68     59.78 o 
   6  11   8     3305.30     3376.86     70.68 o 
   7  11   8      277.54      328.93     55.95 o 
   8  11   8      627.62      652.73     61.53 o 
   9  11   8      279.15      375.15     71.45 o 
   0  12   8     3847.72     4460.12     89.55 o 
   1  12   8      309.08      377.15     51.34 o 
   2  12   8      154.64      184.65     58.04 o 
   3  12   8      932.05      995.59     63.37 o 
   4  12   8      594.24      568.32     65.84 o 
   5  12   8       26.36      119.10     68.02 o 
   6  12   8     2585.68     2567.47     71.73 o 
   7  12   8      250.72      294.77     57.13 o 
   8  12   8       55.76       88.68     63.27 o 
   9  12   8      259.25      217.84     75.67 o 
   1  13   8    13771.49    14540.58    116.62 o 
   2  13   8    13192.19    12753.17    120.99 o 
   3  13   8     3221.17     3423.77     62.59 o 
   4  13   8     1877.63     1600.63     63.51 o 
   5  13   8     4732.68     4750.46     69.15 o 
   6  13   8        9.60       41.33     57.66 o 
   7  13   8      138.68       92.21     63.96 o 
   8  13   8        4.94       89.46     69.28 o 
   9  13   8      533.60      483.15     74.99 o 
   0  14   8    11532.82    12178.90    119.38 o 
   1  14   8       54.57       72.58     51.82 o 
   2  14   8     7061.16     6655.77     67.36 o 
   3  14   8     1287.91     1500.73     60.51 o 
   4  14   8    24388.96    22643.69    229.12 o 
   5  14   8     1195.24     1151.48     61.71 o 
   6  14   8        3.05       41.78     66.18 o 
   7  14   8       40.91       76.52     55.91 o 
   8  14   8     2183.74     1868.84     71.94 o 
   9  14   8        1.57      -27.43     78.86 o 
   1  15   8    15242.08    13874.68    105.06 o 
   2  15   8     4096.77     4515.00     65.26 o 
   3  15   8     4223.91     4106.83     66.02 o 
   4  15   8        1.15        1.11     63.31 o 
   5  15   8     7696.71     7512.92     98.87 o 
   6  15   8     7179.87     7054.87     90.01 o 
   7  15   8      547.07      550.21     60.16 o 
   8  15   8       40.69       48.51     68.90 o 
   9  15   8      805.64      905.14     84.52 o 
   0  16   8    34997.71    35481.07    256.06 o 
   1  16   8      330.24      299.12     53.29 o 
   2  16   8     3274.73     3014.58     66.02 o 
   3  16   8     5016.09     5433.74     72.60 o 
   4  16   8     2244.66     2266.87     61.94 o 
   5  16   8       12.83       48.17     56.56 o 
   6  16   8        5.99      115.21     59.48 o 
   7  16   8       74.71       87.29     62.42 o 
   8  16   8     2471.90     2452.64     79.10 o 
   9  16   8       22.01       11.86     95.63 o 
   1  17   8     9185.09     9279.08     99.91 o 
   2  17   8     1731.42     1714.69     58.69 o 
   3  17   8      589.43      601.90     59.05 o 
   4  17   8      997.91      968.59     61.32 o 
   5  17   8     2096.17     2132.44     63.67 o 
   6  17   8     5343.16     5646.08     95.77 o 
   7  17   8        5.08       46.08     66.50 o 
   8  17   8        0.42       -2.86     69.98 o 
   0  18   8        9.41       28.61     82.54 o 
   1  18   8     2082.37     2137.73     55.93 o 
   2  18   8      149.55      182.68     56.78 o 
   3  18   8      329.53      302.69     57.97 o 
   4  18   8      940.18     1021.99     57.33 o 
   5  18   8        1.26       73.37     58.21 o 
   6  18   8      254.49      243.44     64.01 o 
   7  18   8      346.05      420.40     68.65 o 
   8  18   8       10.35       63.12     75.13 o 
   1  19   8      731.35      747.13     54.68 o 
   2  19   8     2000.70     1973.41     64.06 o 
   3  19   8      105.12       86.45     59.70 o 
   4  19   8       50.14      131.14     59.54 o 
   5  19   8      109.71      123.10     55.46 o 
   6  19   8      332.63      462.85     63.77 o 
   7  19   8       32.93       67.49     64.36 o 
   8  19   8       40.44      122.63     77.45 o 
   0  20   8     1551.26     1679.20     85.08 o 
   1  20   8     2836.56     2844.09     60.33 o 
   2  20   8      385.18      468.68     57.37 o 
   3  20   8     1571.23     1796.74     60.95 o 
   4  20   8     4431.39     4251.86     69.73 o 
   5  20   8      604.00      555.71     60.90 o 
   6  20   8     1394.32     1281.65     67.74 o 
   7  20   8      580.06      552.57     69.89 o 
   8  20   8      203.23      258.65     81.13 o 
   1  21   8     2599.08     2369.78     57.93 o 
   2  21   8     2988.12     2979.20     57.37 o 
   3  21   8      168.90      126.28     58.05 o 
   4  21   8        2.64      107.90     58.50 o 
   5  21   8       87.66      159.47     60.28 o 
   6  21   8     2781.59     2531.57     74.69 o 
   7  21   8      388.76      393.05     76.08 o 
   8  21   8        8.35      -29.00    258.07 o 
   0  22   8     7060.61     7133.07    100.15 o 
   1  22   8       30.60       73.72     53.20 o 
   2  22   8     4247.33     4121.95     66.55 o 
   3  22   8      165.98      243.81     54.47 o 
   4  22   8     4169.43     3920.80     65.35 o 
   5  22   8     1955.03     1914.99     64.00 o 
   6  22   8      242.42      220.82     71.34 o 
   7  22   8      409.35      458.29     83.71 o 
   1  23   8      133.83      133.03     56.19 o 
   2  23   8     2351.63     2424.11     62.37 o 
   3  23   8      362.20      340.91     56.22 o 
   4  23   8      316.26      363.89     61.89 o 
   5  23   8      248.14      301.32     66.05 o 
   6  23   8     2366.58     2493.14     74.69 o 
   7  23   8      281.04      334.39     77.37 o 
   0  24   8     2923.80     3043.47     89.66 o 
   1  24   8     2204.27     2238.21     59.20 o 
   2  24   8        0.83       25.94     54.58 o 
   3  24   8      947.83      900.84     59.64 o 
   4  24   8      277.15      338.62     61.79 o 
   5  24   8      161.95      282.02     66.64 o 
   6  24   8      141.06      137.72     79.15 o 
   7  24   8       27.22      175.20     87.97 o 
   1  25   8      253.10      281.88     58.41 o 
   2  25   8      664.31      574.90     60.96 o 
   3  25   8       14.06       55.47     62.97 o 
   4  25   8      124.52      185.77     60.13 o 
   5  25   8        5.72      -40.56     65.85 o 
   6  25   8      107.91      193.43     83.44 o 
   0  26   8      666.70      699.59     92.62 o 
   1  26   8       95.68      231.26     62.77 o 
   2  26   8      790.80      749.72     58.69 o 
   3  26   8      461.06      572.86     64.83 o 
   4  26   8       14.64       24.24     64.95 o 
   5  26   8       60.37       82.48     66.67 o 
   6  26   8       65.11       62.41     72.44 o 
   1  27   8       20.63       56.26     58.02 o 
   2  27   8      285.25      271.54     60.50 o 
   3  27   8      886.80      826.43     67.65 o 
   4  27   8      467.39      532.74     65.30 o 
   5  27   8      246.60      207.62     72.71 o 
   0  28   8      253.13      222.85     83.16 o 
   1  28   8      258.08      318.37     67.07 o 
   2  28   8     1003.93      921.95     64.07 o 
   3  28   8      641.24      647.20     74.29 o 
   4  28   8      439.52      475.01     71.78 o 
   5  28   8       55.64      119.62     83.51 o 
   1  29   8       22.81      -12.36     68.29 o 
   2  29   8     1643.81     1350.22     66.27 o 
   3  29   8      173.86      166.03     63.71 o 
   4  29   8       16.08      173.14     82.07 o 
   0  30   8     3484.15     3563.72    135.10 o 
   1  30   8       24.71       75.48     68.25 o 
   2  30   8      412.36      467.01     73.91 o 
   3  30   8      292.50      301.53     76.54 o 
   4  30   8      466.23      460.81    129.80 o 
   1  31   8      729.06      802.77     72.82 o 
   2  31   8     2008.54     1857.52     89.68 o 
   3  31   8      217.50      176.51     89.00 o 
   0  32   8      165.47      195.61    113.54 o 
   1  32   8        4.69       81.29     76.54 o 
   1   1   9      432.93      431.06     65.07 o 
   2   1   9     3442.73     3220.72     65.54 o 
   3   1   9     8350.14     8192.42     87.45 o 
   4   1   9    18110.15    17328.33    183.26 o 
   5   1   9     2671.49     2605.60     64.06 o 
   6   1   9      199.74      272.95     56.94 o 
   7   1   9      189.51      239.84     62.24 o 
   8   1   9       77.18      189.40     67.00 o 
   9   1   9     1085.34     1163.77     78.69 o 
  10   1   9      291.22      425.97     96.92 o 
   0   2   9    39427.64    38190.72    325.04 o 
   1   2   9     5146.50     5288.17     79.50 o 
   2   2   9    14680.82    14404.59    119.98 o 
   3   2   9     1834.23     1757.58     61.29 o 
   4   2   9     1770.95     1960.36     68.49 o 
   5   2   9     4825.88     4658.14     73.41 o 
   6   2   9     3078.88     3124.61     71.03 o 
   7   2   9     2348.33     2473.84     70.69 o 
   8   2   9     2449.02     2355.73     69.58 o 
   9   2   9      531.43      535.31     72.40 o 
  10   2   9      190.92      333.40     95.08 o 
   1   3   9     3540.14     3529.75     74.86 o 
   2   3   9      374.98      409.38     57.67 o 
   3   3   9     9289.64     8681.71    120.55 o 
   4   3   9     3254.42     3061.33     65.59 o 
   5   3   9     1984.19     2025.82     65.64 o 
   6   3   9     8669.39     8031.66     91.31 o 
   7   3   9     1749.02     1815.16     67.49 o 
   8   3   9       55.07      122.40     72.41 o 
   9   3   9     2203.63     2072.82     74.80 o 
  10   3   9      289.96      335.98     87.10 o 
   0   4   9    10482.35    11309.53    144.81 o 
   1   4   9     1519.50     1307.50     67.30 o 
   2   4   9    21540.94    21181.22    177.55 o 
   3   4   9       30.83      143.12     52.60 o 
   4   4   9      486.01      479.34     51.33 o 
   5   4   9       70.83      124.81     63.85 o 
   6   4   9       61.71       97.14     64.33 o 
   7   4   9     4839.03     5054.79     74.66 o 
   8   4   9     1420.15     1398.66     63.84 o 
   9   4   9      211.57      228.77     78.15 o 
  10   4   9      101.88      178.90     99.61 o 
   1   5   9    19011.99    19897.49    152.17 o 
   2   5   9     2065.82     1760.34     67.61 o 
   3   5   9    17656.74    16760.37    189.57 o 
   4   5   9     1217.61     1288.00     57.54 o 
   5   5   9     3323.16     3429.96     66.76 o 
   6   5   9     2793.56     2758.20     61.41 o 
   7   5   9       43.09       87.41     55.87 o 
   8   5   9      671.32      527.84     65.22 o 
   9   5   9     2311.03     2442.13     85.68 o 
  10   5   9      481.65      601.18     89.41 o 
   0   6   9      587.81      642.51     88.81 o 
   1   6   9      403.13      455.06     58.84 o 
   2   6   9       72.99       94.56     53.82 o 
   3   6   9     2288.55     2005.23     68.43 o 
   4   6   9     9839.83     9846.07     81.87 o 
   5   6   9     3662.57     3622.51     64.12 o 
   6   6   9      352.83      374.70     56.93 o 
   7   6   9      471.35      503.31     59.07 o 
   8   6   9      723.42      703.54     67.97 o 
   9   6   9       43.50      101.13     71.70 o 
  10   6   9      155.71      227.83     88.32 o 
   1   7   9      261.05      184.66     55.27 o 
   2   7   9       92.21      130.57     55.00 o 
   3   7   9       54.72       96.61     56.67 o 
   4   7   9      680.62      687.20     54.61 o 
   5   7   9    12670.69    12355.64    127.10 o 
   6   7   9     2438.84     2421.33     61.13 o 
   7   7   9     1359.33     1269.49     61.41 o 
   8   7   9      273.88      374.98     65.87 o 
   9   7   9       72.54       29.38     70.34 o 
  10   7   9      142.74      225.09     95.86 o 
   0   8   9    20613.19    22038.17    214.03 o 
   1   8   9    12303.83    12680.87     84.13 o 
   2   8   9     1211.84     1668.90     58.58 o 
   3   8   9     4165.36     3881.94     61.93 o 
   4   8   9      851.33      976.80     60.73 o 
   5   8   9     2656.54     2643.41     59.34 o 
   6   8   9     2364.73     2402.40     57.61 o 
   7   8   9        3.75       24.81     60.27 o 
   8   8   9      720.04      622.78     65.54 o 
   9   8   9        1.46       44.96     68.83 o 
  10   8   9        0.04        8.27    104.92 o 
   1   9   9      285.34      230.57     52.62 o 
   2   9   9     9264.79     9769.85     82.43 o 
   3   9   9     3929.41     4387.59     68.04 o 
   4   9   9    12017.66    11769.45    103.50 o 
   5   9   9       69.85      131.29     58.41 o 
   6   9   9     1244.97     1118.63     60.16 o 
   7   9   9      878.88      839.08     64.48 o 
   8   9   9       14.71       76.60     59.78 o 
   9   9   9      500.19      409.18     74.94 o 
  10   9   9       23.07      152.67    236.32 o 
   0  10   9      512.22      436.96     82.42 o 
   1  10   9     2174.69     1601.63     57.60 o 
   2  10   9    25987.86    27365.95    241.58 o 
   3  10   9     3724.91     3720.06     64.92 o 
   4  10   9      899.80      857.73     58.55 o 
   5  10   9     6237.98     6196.22     75.21 o 
   6  10   9      159.59      191.21     56.33 o 
   7  10   9     6192.19     6139.78     94.61 o 
   8  10   9     4400.85     4283.56     83.03 o 
   9  10   9      112.48      145.36     77.17 o 
   1  11   9     3524.85     3193.47     60.01 o 
   2  11   9    15009.23    15179.34    122.89 o 
   3  11   9    14061.79    13942.57     88.22 o 
   4  11   9      298.01      411.00     54.17 o 
   5  11   9     3009.81     3380.55     67.47 o 
   6  11   9     3299.79     3317.35     68.48 o 
   7  11   9        9.44       64.69     57.09 o 
   8  11   9       66.20       58.26     67.06 o 
   9  11   9      672.37      625.89     77.41 o 
   0  12   9    14392.20    14008.26    137.42 o 
   1  12   9     9229.93     9023.10     76.79 o 
   2  12   9     2386.54     2384.38     57.96 o 
   3  12   9    23997.49    24157.53    154.66 o 
   4  12   9     8529.87     8650.26    113.10 o 
   5  12   9     9427.80     9578.27    147.28 o 
   6  12   9     1767.27     1784.44     63.44 o 
   7  12   9     1929.18     2004.33     62.76 o 
   8  12   9     1418.76     1334.11     68.85 o 
   9  12   9       85.08       94.68     75.72 o 
   1  13   9     1687.40     1701.35     57.77 o 
   2  13   9    20309.28    20967.43    138.45 o 
   3  13   9      109.52      159.67     55.22 o 
   4  13   9     3073.00     3009.56     65.20 o 
   5  13   9     1184.60     1294.53     60.78 o 
   6  13   9      748.06      665.47     66.77 o 
   7  13   9     1912.00     1565.14     67.27 o 
   8  13   9      224.55      268.86     71.21 o 
   9  13   9      495.23      454.97     80.94 o 
   0  14   9     8222.05     9353.81    129.34 o 
   1  14   9     4564.89     4045.86     58.77 o 
   2  14   9      504.50      577.67     51.04 o 
   3  14   9     4581.33     4708.36     63.03 o 
   4  14   9     1138.36     1124.39     59.17 o 
   5  14   9      451.90      520.21     61.05 o 
   6  14   9      460.25      467.27     56.57 o 
   7  14   9     1304.04     1384.41     65.04 o 
   8  14   9      657.65      635.45     66.16 o 
   9  14   9      168.77      224.30     83.82 o 
   1  15   9     2040.33     1932.77     56.14 o 
   2  15   9     1847.12     2083.70     64.03 o 
   3  15   9     6582.90     6379.42     73.62 o 
   4  15   9       44.34       22.61     60.31 o 
   5  15   9     1415.39     1231.74     63.02 o 
   6  15   9       19.50      154.89     63.87 o 
   7  15   9      206.87      282.66     63.71 o 
   8  15   9       17.55       83.21     70.52 o 
   9  15   9      244.71      246.20     98.47 o 
   0  16   9    16346.22    17156.10    171.54 o 
   1  16   9      247.76      294.65     51.80 o 
   2  16   9     1248.24     1242.87     62.94 o 
   3  16   9     1184.95     1256.74     62.18 o 
   4  16   9      369.43      326.95     60.11 o 
   5  16   9        7.53       39.05     61.05 o 
   6  16   9       46.87      140.71     56.16 o 
   7  16   9       10.23       21.37     61.18 o 
   8  16   9        8.41      -19.76     69.24 o 
   9  16   9      172.30      115.39     93.19 o 
   1  17   9     3985.97     3899.89     66.42 o 
   2  17   9    10181.01     9724.23    118.44 o 
   3  17   9     3825.66     3843.45     64.96 o 
   4  17   9       35.39       56.65     56.47 o 
   5  17   9     2976.36     3112.61     66.67 o 
   6  17   9     1811.15     1714.25     64.95 o 
   7  17   9     2065.08     1996.33     70.70 o 
   8  17   9       34.03      108.03     69.60 o 
   0  18   9     3366.81     3532.13     92.96 o 
   1  18   9     8663.91     8476.85     72.01 o 
   2  18   9       28.39       88.38     51.69 o 
   3  18   9      972.64      933.47     60.04 o 
   4  18   9      716.67      753.72     58.84 o 
   5  18   9     2792.89     2602.16     68.76 o 
   6  18   9       26.59       91.41     56.63 o 
   7  18   9       74.63      133.88     67.72 o 
   8  18   9      223.16      392.04     86.06 o 
   1  19   9     2881.18     2922.55     65.59 o 
   2  19   9     8876.49     9190.66     82.53 o 
   3  19   9      301.61      347.38     58.07 o 
   4  19   9      412.32      404.35     55.01 o 
   5  19   9     4576.42     4692.26     74.91 o 
   6  19   9      675.63      775.96     67.39 o 
   7  19   9     1794.86     1699.34     69.31 o 
   8  19   9      208.69      179.75     77.00 o 
   0  20   9      163.26      149.45     83.62 o 
   1  20   9      138.93      250.12     56.69 o 
   2  20   9       21.00      -38.70     53.80 o 
   3  20   9       32.40      139.72     56.03 o 
   4  20   9     1925.03     1866.23     68.31 o 
   5  20   9      371.52      328.34     63.35 o 
   6  20   9      195.14      168.30     64.57 o 
   7  20   9      112.03      143.45     65.82 o 
   8  20   9       27.74       61.41     82.24 o 
   1  21   9      892.62      824.97     54.71 o 
   2  21   9      244.97      391.06     60.09 o 
   3  21   9       38.12       82.51     58.14 o 
   4  21   9      105.78      168.39     58.31 o 
   5  21   9     3437.29     3454.64     72.14 o 
   6  21   9       89.95      110.95     70.54 o 
   7  21   9      240.23      303.19     69.19 o 
   0  22   9     7380.18     7684.61    122.63 o 
   1  22   9      387.38      468.67     58.14 o 
   2  22   9     1042.62     1047.01     65.97 o 
   3  22   9     1054.10     1013.09     57.78 o 
   4  22   9      180.88      280.30     60.93 o 
   5  22   9      112.94       81.38     63.58 o 
   6  22   9        3.23       47.12     71.69 o 
   7  22   9      309.74      291.70     71.32 o 
   1  23   9      556.24      630.20     55.91 o 
   2  23   9      793.00      772.09     55.32 o 
   3  23   9       35.28       73.14     67.29 o 
   4  23   9      771.46      818.89     63.97 o 
   5  23   9      178.56      153.87     69.75 o 
   6  23   9      186.31      195.26     73.11 o 
   7  23   9        6.86       91.31     85.67 o 
   0  24   9    17387.98    17499.26    377.98 o 
   1  24   9     3202.67     3333.48     65.67 o 
   2  24   9        1.04       34.06     56.19 o 
   3  24   9      572.82      598.51     59.05 o 
   4  24   9      361.42      347.55     70.29 o 
   5  24   9      362.22      320.75     63.30 o 
   6  24   9       86.12      134.74     73.93 o 
   1  25   9        9.45       43.86     54.50 o 
   2  25   9      201.47      184.93     60.68 o 
   3  25   9       71.42       81.20     59.24 o 
   4  25   9       28.25       17.73     55.59 o 
   5  25   9      273.13      253.18     70.72 o 
   6  25   9       61.69      145.90     83.48 o 
   0  26   9      215.75      194.07     76.23 o 
   1  26   9     1809.28     1691.51     61.98 o 
   2  26   9      231.14      285.40     59.85 o 
   3  26   9     1713.73     1659.45     67.18 o 
   4  26   9      815.52      866.53     79.84 o 
   5  26   9      219.84      213.93     84.36 o 
   6  26   9      154.31      237.70     76.63 o 
   1  27   9      247.59      305.32     60.20 o 
   2  27   9       57.02       89.03     59.79 o 
   3  27   9      888.22      837.79     66.78 o 
   4  27   9      423.40      485.53     67.74 o 
   5  27   9       61.23       73.22     72.16 o 
   0  28   9      632.79      514.14     86.78 o 
   1  28   9     1492.97     1527.13     66.03 o 
   2  28   9      224.59      266.13     65.70 o 
   3  28   9      241.85      305.58     64.59 o 
   4  28   9      746.16      781.70     77.11 o 
   5  28   9      137.41      119.69     80.71 o 
   1  29   9        1.57       95.24     66.58 o 
   2  29   9      211.12      226.55     64.83 o 
   3  29   9        0.96       82.09     71.82 o 
   4  29   9       54.85      123.71     75.86 o 
   0  30   9      423.89      348.63     95.57 o 
   1  30   9        6.43       96.52     64.47 o 
   2  30   9        2.18       42.90     64.58 o 
   3  30   9      225.15      300.76     73.63 o 
   1  31   9      162.24      253.10     75.95 o 
   2  31   9      508.11      453.92     79.38 o 
   0  32   9     1216.87      986.66    111.46 o 
   1  32   9       76.41      139.58     88.82 o 
   0   0  10      327.21      445.75    137.10 o 
   1   0  10     4115.35     3968.59    103.19 o 
   2   0  10      483.76      648.93     86.45 o 
   3   0  10      561.83      578.98     84.24 o 
   4   0  10      908.97     1061.45     95.25 o 
   5   0  10     6725.69     6169.81    142.35 o 
   6   0  10      446.87      562.39    113.68 o 
   7   0  10     4713.09     4661.82    112.36 o 
   8   0  10     4075.51     4335.11    101.97 o 
   9   0  10      163.12      119.59    111.94 o 
  10   0  10      793.76      604.24    115.68 o 
   1   1  10     8977.72     8968.57     87.60 o 
   2   1  10     1320.60     1610.96     63.22 o 
   3   1  10    10339.38    10464.89    107.31 o 
   4   1  10    22319.67    22535.24    165.05 o 
   5   1  10    21083.30    20897.04    144.14 o 
   6   1  10     2154.03     2130.43     65.59 o 
   7   1  10     2811.95     2903.34     68.54 o 
   8   1  10      425.22      433.38     68.27 o 
   9   1  10     4390.66     4402.44    120.66 o 
  10   1  10        0.55       38.01     85.28 o 
   0   2  10    29012.10    27997.90    373.36 o 
   1   2  10    23782.84    24176.75    166.28 o 
   2   2  10    13666.29    13054.28    115.29 o 
   3   2  10     4044.24     4609.90     68.10 o 
   4   2  10     7976.39     8026.76     81.14 o 
   5   2  10     2304.41     2663.82     67.76 o 
   6   2  10       91.85      188.81     66.36 o 
   7   2  10     1866.25     1977.01     70.63 o 
   8   2  10     1176.18      953.65     64.86 o 
   9   2  10        4.29      115.90     75.13 o 
  10   2  10      518.78      687.80     92.00 o 
   1   3  10    30253.85    28968.50    213.47 o 
   2   3  10     8368.48     8955.39     88.45 o 
   3   3  10     1661.56     1720.33     60.60 o 
   4   3  10       16.48       96.45     57.16 o 
   5   3  10     7926.57     7817.29     83.54 o 
   6   3  10     2553.27     2502.28     66.49 o 
   7   3  10      591.92      605.91     65.28 o 
   8   3  10      410.15      422.20     65.98 o 
   9   3  10        8.16       43.81     72.90 o 
  10   3  10       38.98       82.88     83.98 o 
   0   4  10    25777.04    27268.02    165.26 o 
   1   4  10    18087.16    18292.53    148.55 o 
   2   4  10     6875.39     6264.41     73.41 o 
   3   4  10      982.05     1214.17     59.07 o 
   4   4  10     3892.28     3681.84     64.27 o 
   5   4  10      165.15      186.80     53.90 o 
   6   4  10      222.54      290.32     61.07 o 
   7   4  10     1020.90      984.34     64.83 o 
   8   4  10      549.51      493.27     71.69 o 
   9   4  10      230.11      230.19     74.12 o 
  10   4  10       89.07      197.45     84.65 o 
   1   5  10     4570.84     4458.22     66.24 o 
   2   5  10     3633.43     3029.10     61.07 o 
   3   5  10     3284.96     3638.26     64.46 o 
   4   5  10     3364.74     3490.68     64.53 o 
   5   5  10      910.25      925.51     62.52 o 
   6   5  10      295.07      279.94     56.06 o 
   7   5  10        6.07       66.52     56.51 o 
   8   5  10     3896.61     3677.20     76.10 o 
   9   5  10      475.97      389.94     81.56 o 
  10   5  10      365.36      401.18     87.97 o 
   0   6  10    14028.95    11912.84    126.81 o 
   1   6  10     3653.89     3244.56     65.42 o 
   2   6  10     5638.20     5473.59     71.21 o 
   3   6  10    39565.11    40691.18    429.39 o 
   4   6  10      484.40      665.20     55.79 o 
   5   6  10     2254.47     2213.15     65.17 o 
   6   6  10       70.49       88.52     56.96 o 
   7   6  10     6250.34     5940.80     75.20 o 
   8   6  10     1091.92     1310.55     71.40 o 
   9   6  10       66.77      127.49     71.60 o 
  10   6  10      389.56      387.26     91.31 o 
   1   7  10      486.38      539.31     53.54 o 
   2   7  10      160.18      118.78     50.34 o 
   3   7  10     4534.84     4451.81     69.99 o 
   4   7  10      311.81      293.00     56.91 o 
   5   7  10      484.33      639.42     54.20 o 
   6   7  10      599.07      544.18     56.83 o 
   7   7  10       58.02      108.55     57.15 o 
   8   7  10      216.77      236.47     59.67 o 
   9   7  10     1940.73     1900.43     81.98 o 
  10   7  10       30.68       70.28     91.86 o 
   0   8  10   101046.45   104676.94   1061.51 o 
   1   8  10    25583.31    25130.94    204.72 o 
   2   8  10     6823.82     7531.24     71.22 o 
   3   8  10     3411.82     3436.06     63.27 o 
   4   8  10     1067.72      885.71     53.28 o 
   5   8  10    16285.41    16000.64    181.41 o 
   6   8  10     1004.98     1149.12     63.69 o 
   7   8  10    10739.94    10302.17     94.29 o 
   8   8  10       43.96       93.52     63.03 o 
   9   8  10      279.78      274.26     77.24 o 
  10   8  10        0.07       36.31    127.35 o 
   1   9  10     7860.74     8625.41     72.58 o 
   2   9  10     3743.62     3477.22     61.89 o 
   3   9  10     4045.90     4011.56     63.60 o 
   4   9  10      796.97      804.13     63.15 o 
   5   9  10     3026.97     3136.92     66.27 o 
   6   9  10       31.27       23.93     56.92 o 
   7   9  10      134.59      216.22     59.92 o 
   8   9  10        4.67       35.88     61.99 o 
   9   9  10      175.34      202.42     77.67 o 
   0  10  10     1178.42     1581.78     85.43 o 
   1  10  10     9338.14     9068.99     72.52 o 
   2  10  10     2566.74     2698.48     64.20 o 
   3  10  10     6794.35     6257.87     71.03 o 
   4  10  10     2675.12     2562.31     60.69 o 
   5  10  10     2730.37     2899.26     62.02 o 
   6  10  10     2911.53     2871.81     66.94 o 
   7  10  10     1198.20     1173.97     64.91 o 
   8  10  10      874.41      886.95     62.82 o 
   9  10  10      420.80      417.22     74.84 o 
   1  11  10     3202.19     3514.87     61.81 o 
   2  11  10     1510.43     1723.57     59.37 o 
   3  11  10     1473.38     1466.55     54.60 o 
   4  11  10     1658.68     1564.91     56.68 o 
   5  11  10       30.87       86.74     56.75 o 
   6  11  10     1218.81     1158.01     62.44 o 
   7  11  10      457.13      451.69     58.86 o 
   8  11  10     1082.68     1016.06     65.13 o 
   9  11  10      113.36      179.22     69.76 o 
   0  12  10      804.26      997.16     72.73 o 
   1  12  10      121.29      120.71     48.15 o 
   2  12  10     2357.39     2248.19     57.77 o 
   3  12  10      141.99      208.22     51.11 o 
   4  12  10     1322.74     1229.91     56.79 o 
   5  12  10       35.41      128.69     56.49 o 
   6  12  10       70.09      163.26     62.30 o 
   7  12  10     1007.56      892.26     65.40 o 
   8  12  10      406.87      417.24     66.70 o 
   9  12  10       45.47       54.36     77.05 o 
   1  13  10     7486.42     7755.76     78.74 o 
   2  13  10    14174.55    14023.28    140.77 o 
   3  13  10    16523.64    17128.46    132.39 o 
   4  13  10      375.53      295.74     54.56 o 
   5  13  10     5084.45     5290.17     72.43 o 
   6  13  10      271.60      203.09     60.46 o 
   7  13  10       51.99       68.97     58.93 o 
   8  13  10       20.83       47.41     73.69 o 
   9  13  10      361.89      299.05     77.45 o 
   0  14  10     7247.20     7630.38     99.89 o 
   1  14  10     2671.60     2362.11     57.47 o 
   2  14  10       61.97       86.79     53.85 o 
   3  14  10     7783.80     8028.15    106.29 o 
   4  14  10      146.69      169.28     55.97 o 
   5  14  10      108.43      152.82     56.64 o 
   6  14  10       73.90       29.71     59.79 o 
   7  14  10      191.92      263.42     62.16 o 
   8  14  10       55.67       75.11     68.52 o 
   9  14  10      143.63      205.48     89.64 o 
   1  15  10    18463.06    18835.96    151.94 o 
   2  15  10     6868.82     6622.70     65.96 o 
   3  15  10     9441.58     9420.78    123.58 o 
   4  15  10      426.22      453.29     52.32 o 
   5  15  10     3320.29     3406.25     69.33 o 
   6  15  10      369.07      473.53     62.45 o 
   7  15  10     2386.26     1990.93     63.86 o 
   8  15  10      682.51      809.11     73.87 o 
   9  15  10     1694.92     1684.99     87.02 o 
   0  16  10        3.63       92.68     75.22 o 
   1  16  10      490.50      589.41     53.73 o 
   2  16  10      974.18     1151.21     55.27 o 
   3  16  10       19.44       73.36     57.41 o 
   4  16  10      783.88      779.74     57.53 o 
   5  16  10     1373.47     1368.88     61.62 o 
   6  16  10     1461.03     1375.41     63.96 o 
   7  16  10     1324.96     1309.99     73.93 o 
   8  16  10       76.90      137.66     73.18 o 
   1  17  10     1906.74     2000.24     55.75 o 
   2  17  10     2161.98     2192.91     63.81 o 
   3  17  10     3627.78     3618.68     66.69 o 
   4  17  10      670.86      890.31     62.32 o 
   5  17  10      967.74      980.79     59.76 o 
   6  17  10        0.50       89.82     63.29 o 
   7  17  10     1422.18     1383.19     74.18 o 
   8  17  10      260.25      262.76     72.19 o 
   0  18  10    13612.04    14147.55    114.39 o 
   1  18  10     2038.51     2358.49     57.33 o 
   2  18  10     2664.47     2466.54     58.08 o 
   3  18  10        4.35       93.11     56.26 o 
   4  18  10      727.15      806.94     62.73 o 
   5  18  10       74.78       79.36     59.80 o 
   6  18  10        8.77       69.99     57.64 o 
   7  18  10      591.18      627.03     66.80 o 
   8  18  10        3.38       48.79     77.44 o 
   1  19  10      605.23      607.04     54.60 o 
   2  19  10       18.50       13.55     55.30 o 
   3  19  10     1760.78     1678.01     58.63 o 
   4  19  10      184.79      230.04     56.91 o 
   5  19  10       94.26       95.65     55.40 o 
   6  19  10      278.81      281.93     63.78 o 
   7  19  10      229.44      295.20     71.30 o 
   8  19  10       87.94       89.70     86.17 o 
   0  20  10     2167.70     2158.67     83.20 o 
   1  20  10     4896.01     4943.12     66.02 o 
   2  20  10      550.51      593.39     58.79 o 
   3  20  10       46.79       76.36     57.42 o 
   4  20  10     2189.33     2086.02     62.59 o 
   5  20  10     2186.35     1898.53     62.39 o 
   6  20  10        5.52       65.61     60.94 o 
   7  20  10      465.85      429.32     72.20 o 
   8  20  10       69.74      243.65     88.86 o 
   1  21  10     3487.31     3707.01     64.98 o 
   2  21  10      292.71      348.94     57.88 o 
   3  21  10      544.62      667.43     58.83 o 
   4  21  10     1135.63     1092.48     60.79 o 
   5  21  10      320.23      369.15     57.91 o 
   6  21  10      349.22      361.06     69.11 o 
   7  21  10       30.14      110.98     73.51 o 
   0  22  10      152.54      187.59     79.23 o 
   1  22  10     5558.85     5395.95     66.18 o 
   2  22  10      121.83      228.48     55.25 o 
   3  22  10     2505.38     2502.89     68.04 o 
   4  22  10      862.62      927.24     67.10 o 
   5  22  10     1182.06     1107.08     66.96 o 
   6  22  10      156.04      211.88     66.96 o 
   7  22  10      736.98      645.73     74.09 o 
   1  23  10      382.44      452.97     53.93 o 
   2  23  10     1158.12     1255.84     56.42 o 
   3  23  10      171.70      201.39     55.21 o 
   4  23  10      186.75      314.61     61.87 o 
   5  23  10     2589.17     2331.75     69.43 o 
   6  23  10      259.74      295.24     74.97 o 
   7  23  10      467.60      508.23     98.09 o 
   0  24  10       98.28      151.85     74.36 o 
   1  24  10     4003.89     3831.63     67.90 o 
   2  24  10     1115.54     1279.90     63.46 o 
   3  24  10      290.60      439.79     56.77 o 
   4  24  10       54.12       99.94     56.51 o 
   5  24  10      893.35      845.56     67.49 o 
   6  24  10       53.49       39.54     75.72 o 
   1  25  10      774.18      708.51     56.84 o 
   2  25  10        2.95       71.17     57.77 o 
   3  25  10      713.84      764.87     68.19 o 
   4  25  10        5.33       68.10     60.96 o 
   5  25  10       43.89      145.81     72.88 o 
   6  25  10      943.11      978.73     75.65 o 
   0  26  10      245.60      368.57     83.92 o 
   1  26  10        5.15       76.83     57.66 o 
   2  26  10     3461.54     3367.01     66.23 o 
   3  26  10      134.09      194.44     60.10 o 
   4  26  10      150.01      131.31     68.28 o 
   5  26  10      323.70      441.95     75.67 o 
   6  26  10       13.35       86.25     89.98 o 
   1  27  10        7.46       19.67     59.42 o 
   2  27  10       14.29      138.00     63.95 o 
   3  27  10     1383.41     1283.84     71.03 o 
   4  27  10     2342.67     2334.68     68.90 o 
   5  27  10      345.67      206.75     68.99 o 
   0  28  10      795.53      821.20     89.29 o 
   1  28  10       24.02       -0.23     57.59 o 
   2  28  10       41.65      129.46     68.41 o 
   3  28  10      528.08      507.06     69.32 o 
   4  28  10       61.27      130.63     77.10 o 
   5  28  10     1073.94     1095.80     93.70 o 
   1  29  10      524.39      521.84     66.32 o 
   2  29  10       72.62      114.65     65.14 o 
   3  29  10     1288.43     1238.68     79.31 o 
   4  29  10        2.02      -20.67     73.62 o 
   0  30  10      613.72      607.12     91.47 o 
   1  30  10      881.55      983.35     71.97 o 
   2  30  10        2.59       31.15     72.48 o 
   3  30  10       36.96      103.19     72.59 o 
   1  31  10     1786.58     1686.07     78.01 o 
   2  31  10      387.11      414.61     79.17 o 
   0  32  10      581.90      673.18    116.83 o 
   1   1  11    10203.38    10139.05     93.16 o 
   2   1  11      277.29      306.20     62.69 o 
   3   1  11      790.86      711.56     55.76 o 
   4   1  11      979.03     1133.99     61.63 o 
   5   1  11     1816.83     1706.71     64.72 o 
   6   1  11     4925.51     4605.19     84.84 o 
   7   1  11       74.60       74.94     63.64 o 
   8   1  11       26.43      107.05     63.33 o 
   9   1  11      688.30      570.37     77.34 o 
  10   1  11        3.08       57.61     82.66 o 
   0   2  11     6395.33     5793.62    115.32 o 
   1   2  11    47067.73    45894.09    432.37 o 
   2   2  11      718.46      700.30     61.98 o 
   3   2  11    44817.83    44137.13    495.27 o 
   4   2  11     3330.16     3181.74     66.02 o 
   5   2  11     1613.46     1735.44     63.97 o 
   6   2  11     2242.83     2210.06     65.31 o 
   7   2  11     1192.62     1127.44     61.85 o 
   8   2  11      327.10      415.72     61.72 o 
   9   2  11       23.02       47.29     71.11 o 
  10   2  11        0.06      109.18     90.39 o 
   1   3  11    51070.80    49094.80    380.68 o 
   2   3  11    31823.89    32158.90    282.77 o 
   3   3  11    13778.27    15990.23    184.84 o 
   4   3  11     1659.81     1595.66     63.43 o 
   5   3  11    29395.42    29733.63    357.42 o 
   6   3  11      230.58      237.49     56.53 o 
   7   3  11     2700.82     2586.07     67.01 o 
   8   3  11      703.17      687.35     64.49 o 
   9   3  11      378.15      390.53     75.75 o 
  10   3  11       43.23      112.02     95.47 o 
   0   4  11    46187.50    44996.38    654.06 o 
   1   4  11    66686.91    66209.55    635.43 o 
   2   4  11    21496.55    21586.56    212.51 o 
   3   4  11    22285.39    22572.09    291.96 o 
   4   4  11     6737.74     6054.87     70.40 o 
   5   4  11     1356.75     1356.84     65.89 o 
   6   4  11     1577.85     1626.39     64.20 o 
   7   4  11     2047.70     2257.43     71.18 o 
   8   4  11        8.86       79.35     65.78 o 
   9   4  11       67.99      130.66     70.30 o 
  10   4  11       28.82       89.44     94.06 o 
   1   5  11    16360.67    15060.68    115.05 o 
   2   5  11      867.93      932.11     55.20 o 
   3   5  11       25.04       83.61     56.75 o 
   4   5  11    13170.76    13468.83    142.83 o 
   5   5  11     8765.33     8496.01     99.70 o 
   6   5  11      370.10      377.61     67.10 o 
   7   5  11       10.21       98.03     59.41 o 
   8   5  11       91.39      142.27     62.03 o 
   9   5  11     1063.66      953.78     79.60 o 
  10   5  11       19.53      108.93     92.36 o 
   0   6  11       79.55      166.92     72.84 o 
   1   6  11     1477.16     1563.63     58.96 o 
   2   6  11     8661.65     7817.08     77.71 o 
   3   6  11     2224.04     1942.67     60.09 o 
   4   6  11      523.57      474.58     56.13 o 
   5   6  11     1100.93     1051.50     58.13 o 
   6   6  11       89.75       99.37     63.58 o 
   7   6  11      191.27      268.66     64.95 o 
   8   6  11      442.88      468.68     68.97 o 
   9   6  11       28.88       83.38     78.39 o 
  10   6  11       29.46       62.61     89.39 o 
   1   7  11     9184.29    10964.76     78.61 o 
   2   7  11     8737.18     8298.70     72.07 o 
   3   7  11      689.85      800.93     59.53 o 
   4   7  11    13433.21    13526.21    121.60 o 
   5   7  11      255.52      296.82     54.75 o 
   6   7  11      179.33      177.84     63.47 o 
   7   7  11      158.09      220.54     60.52 o 
   8   7  11       75.30      122.70     66.94 o 
   9   7  11        6.87       42.92     72.37 o 
  10   7  11        3.18       76.42    100.11 o 
   0   8  11     8142.39     5847.49     89.98 o 
   1   8  11       24.48        0.62     57.17 o 
   2   8  11     3408.31     3785.45     62.73 o 
   3   8  11     7530.94     7186.39     74.05 o 
   4   8  11     3140.12     2986.85     60.38 o 
   5   8  11      176.15      332.57     56.62 o 
   6   8  11     2477.08     2603.64     60.52 o 
   7   8  11      570.37      424.25     61.12 o 
   8   8  11       65.50       96.87     62.76 o 
   9   8  11        0.51       59.83     76.26 o 
   1   9  11     7471.93     7323.95     70.45 o 
   2   9  11     6823.10     7170.22     71.06 o 
   3   9  11        6.31      -17.22     55.31 o 
   4   9  11      774.04      872.91     57.54 o 
   5   9  11     8272.58     8487.73     87.48 o 
   6   9  11        1.36       56.46     54.83 o 
   7   9  11      290.27      326.61     57.02 o 
   8   9  11      694.14      602.01     69.19 o 
   9   9  11        1.96       35.51     79.03 o 
   0  10  11    19912.75    19192.94    291.81 o 
   1  10  11    20793.16    19951.06     99.04 o 
   2  10  11      185.05      193.02     54.09 o 
   3  10  11     2091.33     2164.53     60.43 o 
   4  10  11     1903.82     1835.81     60.28 o 
   5  10  11       11.14       27.57     55.26 o 
   6  10  11       69.74      139.53     59.80 o 
   7  10  11     2984.49     2905.35     65.01 o 
   8  10  11       88.82      156.32     66.59 o 
   9  10  11      436.31      445.22     77.77 o 
   1  11  11     7129.56     7181.33     68.92 o 
   2  11  11      325.50      363.07     53.44 o 
   3  11  11     5523.15     5938.55     76.81 o 
   4  11  11      491.41      406.75     53.54 o 
   5  11  11     3443.23     3307.17     66.26 o 
   6  11  11     1122.41     1104.47     66.96 o 
   7  11  11        8.48       74.97     60.01 o 
   8  11  11      513.52      515.87     66.32 o 
   9  11  11       53.71       16.46     76.59 o 
   0  12  11       12.82       92.77     69.14 o 
   1  12  11      283.16      318.62     55.72 o 
   2  12  11      236.10      193.45     52.77 o 
   3  12  11    13753.01    13625.65     99.61 o 
   4  12  11       30.72      107.20     55.63 o 
   5  12  11      506.26      522.47     59.23 o 
   6  12  11       19.62       98.69     59.05 o 
   7  12  11     1002.82      921.95     61.74 o 
   8  12  11      102.44       45.52     67.15 o 
   9  12  11      637.43      507.02     84.79 o 
   1  13  11     7617.85     7488.66     78.56 o 
   2  13  11     6509.69     6476.87     69.60 o 
   3  13  11     2906.14     2686.81     61.29 o 
   4  13  11     1679.09     1643.74     63.12 o 
   5  13  11     1111.73     1190.35     61.58 o 
   6  13  11      755.11      867.54     59.77 o 
   7  13  11       39.40       69.54     58.11 o 
   8  13  11        0.36       54.01     73.80 o 
   9  13  11      777.26      675.73     88.31 o 
   0  14  11     2468.78     2515.55     75.41 o 
   1  14  11      162.64      211.86     54.10 o 
   2  14  11       53.46       94.17     53.74 o 
   3  14  11     3602.97     3479.69     63.10 o 
   4  14  11      787.90      751.37     58.72 o 
   5  14  11       84.53      101.25     57.41 o 
   6  14  11     3882.42     3585.61     69.84 o 
   7  14  11      528.46      571.39     65.22 o 
   8  14  11      245.86      210.19     68.99 o 
   9  14  11      113.56      140.52     75.87 o 
   1  15  11      713.79      829.83     55.70 o 
   2  15  11      342.61      423.25     56.12 o 
   3  15  11      147.40      190.93     56.83 o 
   4  15  11     2714.05     2696.65     66.75 o 
   5  15  11     1433.80     1341.83     61.21 o 
   6  15  11      905.76      853.02     59.82 o 
   7  15  11       82.04       59.59     60.63 o 
   8  15  11      103.46      190.89     83.14 o 
   9  15  11        7.97       98.40     86.07 o 
   0  16  11     1789.43     1870.42     85.25 o 
   1  16  11     2607.80     3071.80     60.22 o 
   2  16  11      307.89      354.39     55.89 o 
   3  16  11      721.14      786.12     59.62 o 
   4  16  11        2.57       57.18     55.42 o 
   5  16  11       34.84      120.01     61.93 o 
   6  16  11      363.77      415.48     57.29 o 
   7  16  11      135.39      105.87     69.63 o 
   8  16  11       10.88       45.39     74.47 o 
   1  17  11     3127.77     3451.02     64.29 o 
   2  17  11     5000.57     4981.83     70.81 o 
   3  17  11        9.64       96.99     53.79 o 
   4  17  11     1085.49     1140.93     55.74 o 
   5  17  11      389.58      335.21     56.34 o 
   6  17  11      209.34      209.38     60.32 o 
   7  17  11     1183.13     1068.52     76.58 o 
   8  17  11      185.11      223.04     80.98 o 
   0  18  11       19.21       98.97     75.49 o 
   1  18  11     3735.98     3774.60     64.73 o 
   2  18  11     2407.81     2492.04     57.15 o 
   3  18  11      349.66      485.58     58.58 o 
   4  18  11     1170.28     1208.81     58.77 o 
   5  18  11       49.74       57.46     60.49 o 
   6  18  11        0.65       73.50     66.01 o 
   7  18  11     1425.92     1519.34     75.75 o 
   8  18  11     1816.27     1889.13     84.98 o 
   1  19  11    11904.83    11625.85     97.78 o 
   2  19  11      120.43      264.91     53.29 o 
   3  19  11     2302.82     2210.03     59.42 o 
   4  19  11     2072.01     2024.84     61.28 o 
   5  19  11      153.65      156.24     61.43 o 
   6  19  11      935.58     1039.62     66.11 o 
   7  19  11       31.91       41.50     71.69 o 
   8  19  11       92.85      120.43     85.80 o 
   0  20  11    13221.32    13635.36    162.69 o 
   1  20  11       75.15      122.38     57.11 o 
   2  20  11      284.94      235.40     54.65 o 
   3  20  11     2972.24     2880.65     63.44 o 
   4  20  11     2456.06     2500.46     64.94 o 
   5  20  11      541.16      581.26     60.40 o 
   6  20  11      216.44      280.87     68.06 o 
   7  20  11      490.04      542.16     79.37 o 
   1  21  11     6385.43     6179.20     65.80 o 
   2  21  11      874.79      865.87     52.12 o 
   3  21  11     2496.73     2486.61     65.71 o 
   4  21  11      302.32      332.07     57.79 o 
   5  21  11     2408.98     2460.07     66.68 o 
   6  21  11        1.09       80.11     61.88 o 
   7  21  11        1.44       97.93     75.65 o 
   0  22  11     5881.13     6043.36     91.92 o 
   1  22  11      185.21      172.13     57.64 o 
   2  22  11      684.46      648.12     53.30 o 
   3  22  11      149.78      242.03     55.75 o 
   4  22  11      548.61      570.11     60.95 o 
   5  22  11      599.70      579.11     66.92 o 
   6  22  11      226.51      273.89     72.19 o 
   7  22  11       72.94      133.80     81.48 o 
   1  23  11       14.11       85.66     53.60 o 
   2  23  11       58.50       97.65     57.87 o 
   3  23  11        4.52       48.68     52.69 o 
   4  23  11       48.08      110.73     60.31 o 
   5  23  11      360.79      427.48     60.41 o 
   6  23  11      310.26      361.83     72.20 o 
   7  23  11      424.36      396.95     95.36 o 
   0  24  11      558.07      510.30     77.30 o 
   1  24  11     2226.96     2246.91     58.40 o 
   2  24  11      237.61      214.32     53.21 o 
   3  24  11      143.02      209.50     59.23 o 
   4  24  11       10.42       35.93     59.25 o 
   5  24  11      513.66      495.21     66.57 o 
   6  24  11       50.70      130.91     71.19 o 
   1  25  11      214.40      230.70     61.67 o 
   2  25  11     1190.58     1232.60     60.95 o 
   3  25  11     1400.10     1418.22     64.41 o 
   4  25  11       77.37       80.25     61.55 o 
   5  25  11      121.74      177.38     70.18 o 
   6  25  11      643.08      691.24     77.27 o 
   0  26  11      350.38      428.03     87.61 o 
   1  26  11     1200.41     1195.75     60.00 o 
   2  26  11      404.62      436.57     60.65 o 
   3  26  11     4445.41     4306.53     87.02 o 
   4  26  11       11.16       65.20     63.71 o 
   5  26  11      635.77      618.86     71.09 o 
   1  27  11      812.82      980.12     61.82 o 
   2  27  11     1062.97     1125.93     60.21 o 
   3  27  11      593.57      683.64     68.70 o 
   4  27  11      103.10       38.23     67.28 o 
   5  27  11      541.72      538.57     77.14 o 
   0  28  11      184.83      266.34     89.00 o 
   1  28  11     1884.20     1792.45     66.33 o 
   2  28  11       54.15       84.41     67.60 o 
   3  28  11     1793.59     1712.16     76.53 o 
   4  28  11        0.95       92.98     74.65 o 
   1  29  11      625.49      528.09     65.43 o 
   2  29  11     1102.91     1106.15     71.71 o 
   3  29  11      531.82      526.77     72.91 o 
   4  29  11      276.50      280.97     74.14 o 
   0  30  11      167.91      157.93     93.68 o 
   1  30  11      151.47      195.12     74.39 o 
   2  30  11        0.08       91.99     65.69 o 
   3  30  11      315.19      368.47     79.72 o 
   1  31  11      221.84      210.12     75.03 o 
   2  31  11        0.60       81.81     83.22 o 
   0   0  12   221310.48   200558.03   4523.85 o 
   1   0  12       28.66       84.62     72.81 o 
   2   0  12    37382.14    37529.13    439.71 o 
   3   0  12    45671.24    46215.33    743.23 o 
   4   0  12     1839.79     1594.43     88.12 o 
   5   0  12     4923.37     4507.26    106.43 o 
   6   0  12     2438.11     2399.11    102.67 o 
   7   0  12     5978.41     6132.05    177.19 o 
   8   0  12     2089.32     2018.72    102.30 o 
   9   0  12      114.22      234.91    117.42 o 
  10   0  12      571.67      771.69    142.14 o 
   1   1  12    11407.03    11312.63    106.86 o 
   2   1  12      239.00      341.17     57.99 o 
   3   1  12     2952.85     2597.22     66.94 o 
   4   1  12     6512.81     6318.02     81.01 o 
   5   1  12     7255.85     7501.76    116.76 o 
   6   1  12     5539.66     5686.81     82.58 o 
   7   1  12      584.10      659.29     61.74 o 
   8   1  12      274.44      303.12     68.95 o 
   9   1  12     2655.45     2531.14     75.19 o 
  10   1  12       61.15       54.81     94.29 o 
   0   2  12    34006.10    34760.90    443.29 o 
   1   2  12     3585.66     3099.60     64.30 o 
   2   2  12     1579.79     1713.13     65.89 o 
   3   2  12     2835.57     2614.98     65.95 o 
   4   2  12    18027.49    17377.90    242.18 o 
   5   2  12     3954.04     4365.84     70.25 o 
   6   2  12        1.40       79.09     63.48 o 
   7   2  12     5332.35     5238.36    137.79 o 
   8   2  12      745.57      738.80     67.18 o 
   9   2  12       62.32      108.97     70.49 o 
  10   2  12      540.19      655.58     95.27 o 
   1   3  12    14244.35    13682.92    129.47 o 
   2   3  12       58.02       72.37     55.95 o 
   3   3  12      265.94      210.12     53.02 o 
   4   3  12     1570.26     1487.90     62.03 o 
   5   3  12       47.49       60.97     59.02 o 
   6   3  12     1489.49     1551.06     67.09 o 
   7   3  12      782.10      774.82     65.75 o 
   8   3  12      977.75      821.50     72.53 o 
   9   3  12       22.23       68.82     74.46 o 
  10   3  12        6.28       35.17     93.69 o 
   0   4  12    26584.45    28232.31    446.27 o 
   1   4  12     6439.28     6278.20     70.91 o 
   2   4  12     7479.49     8782.54     91.17 o 
   3   4  12      629.77      807.01     57.45 o 
   4   4  12       44.58       56.37     51.61 o 
   5   4  12       95.51      108.25     60.77 o 
   6   4  12     1504.19     1311.89     60.74 o 
   7   4  12       55.01       79.60     56.92 o 
   8   4  12      178.66      279.95     67.76 o 
   9   4  12        3.85      -24.00     66.47 o 
  10   4  12       42.38      149.77     93.42 o 
   1   5  12     3889.92     3698.33     63.47 o 
   2   5  12     7841.57     7762.47     86.07 o 
   3   5  12     7627.52     7146.85    100.64 o 
   4   5  12     1700.94     1564.60     59.42 o 
   5   5  12    10364.66    10401.30    124.14 o 
   6   5  12     4360.78     4319.61     79.66 o 
   7   5  12     4103.52     3937.55     69.90 o 
   8   5  12      839.89      967.90     69.72 o 
   9   5  12     2210.28     2019.78     79.97 o 
  10   5  12      517.40      598.08     93.51 o 
   0   6  12    18553.92    18650.21    215.60 o 
   1   6  12     1490.35     1644.37     55.12 o 
   2   6  12     3251.82     3201.45     64.42 o 
   3   6  12      109.24      176.91     55.21 o 
   4   6  12      911.68      894.85     60.89 o 
   5   6  12    12488.47    11999.96    196.77 o 
   6   6  12        4.01       56.01     56.65 o 
   7   6  12     6454.79     6564.30     77.96 o 
   8   6  12      454.53      419.31     63.48 o 
   9   6  12       83.18      178.89     77.11 o 
  10   6  12        0.22      138.96    196.00 o 
   1   7  12       19.28       95.34     50.24 o 
   2   7  12    21289.45    19218.88    110.09 o 
   3   7  12     9412.15    10037.71    120.32 o 
   4   7  12     2373.89     2369.29     60.86 o 
   5   7  12     6090.42     6094.33     80.89 o 
   6   7  12     8092.27     8062.77     94.28 o 
   7   7  12      105.91      112.89     58.76 o 
   8   7  12       30.33       80.30     67.23 o 
   9   7  12     2462.71     2307.32     87.30 o 
   0   8  12     6411.60     6203.62     94.51 o 
   1   8  12      182.10      232.69     49.86 o 
   2   8  12     2937.14     2616.75     61.21 o 
   3   8  12     1837.48     2135.47     63.64 o 
   4   8  12     2818.18     2494.84     56.62 o 
   5   8  12     2143.19     2252.91     62.79 o 
   6   8  12       12.20       40.01     57.49 o 
   7   8  12     1312.29     1250.79     58.94 o 
   8   8  12       58.32      134.63     63.81 o 
   9   8  12       59.60      118.68     77.07 o 
   1   9  12      523.09      936.64     53.20 o 
   2   9  12    25959.62    26627.15    225.46 o 
   3   9  12      662.95      799.54     53.51 o 
   4   9  12      280.33      484.53     57.41 o 
   5   9  12     3099.63     3088.74     60.83 o 
   6   9  12      744.67      737.18     60.62 o 
   7   9  12      141.88       98.30     60.14 o 
   8   9  12      827.97      881.20     72.63 o 
   9   9  12       11.35       53.54     84.62 o 
   0  10  12    15206.97    16186.19    236.53 o 
   1  10  12      318.62      405.89     50.94 o 
   2  10  12     1786.12     1592.05     58.66 o 
   3  10  12     3652.51     3617.55     62.23 o 
   4  10  12       66.28      164.92     60.49 o 
   5  10  12     1269.32     1244.95     55.86 o 
   6  10  12       10.93       47.44     62.89 o 
   7  10  12      213.26      211.68     60.17 o 
   8  10  12      472.59      444.84     67.80 o 
   9  10  12      231.66      297.13     83.01 o 
   1  11  12      309.49      369.04     53.53 o 
   2  11  12    15194.82    13868.07    116.91 o 
   3  11  12      740.09      804.61     61.24 o 
   4  11  12      369.22      476.29     58.71 o 
   5  11  12     2907.01     2724.88     59.55 o 
   6  11  12      358.44      446.08     59.50 o 
   7  11  12      130.85      109.98     59.74 o 
   8  11  12      130.79      164.58     64.77 o 
   9  11  12      349.48      403.03     84.46 o 
   0  12  12     3771.28     3531.73     91.29 o 
   1  12  12     1926.56     1665.91     55.38 o 
   2  12  12     3679.89     3545.76     63.30 o 
   3  12  12       97.24      154.12     58.67 o 
   4  12  12      245.98      284.04     60.53 o 
   5  12  12        8.09       79.63     59.66 o 
   6  12  12      412.72      438.41     61.60 o 
   7  12  12     1791.23     1817.55     65.48 o 
   8  12  12      354.13      382.83     67.47 o 
   9  12  12      171.94      139.73     82.86 o 
   1  13  12     6960.51     7189.34     74.90 o 
   2  13  12      155.36      130.17     52.30 o 
   3  13  12     4815.66     4674.78     64.18 o 
   4  13  12       10.36       50.51     59.35 o 
   5  13  12       68.77      170.37     57.91 o 
   6  13  12      446.25      512.94     59.39 o 
   7  13  12      180.86      266.97     58.57 o 
   8  13  12      487.58      489.46     74.24 o 
   9  13  12      202.13      298.64     82.09 o 
   0  14  12    16906.23    16477.69    301.83 o 
   1  14  12     3090.75     2570.59     58.99 o 
   2  14  12      720.68      570.34     60.06 o 
   3  14  12       29.39       43.98     53.36 o 
   4  14  12     1229.42     1094.23     61.82 o 
   5  14  12      750.95      899.32     60.38 o 
   6  14  12     1218.17     1193.74     63.19 o 
   7  14  12      224.25       90.57     65.04 o 
   8  14  12     1177.57     1119.31     72.90 o 
   9  14  12      294.96      312.83     87.42 o 
   1  15  12      514.02      494.99     51.49 o 
   2  15  12    12351.79    13416.46    136.74 o 
   3  15  12       58.31      145.45     55.41 o 
   4  15  12        3.82      100.76     57.01 o 
   5  15  12      120.94      118.18     53.40 o 
   6  15  12      430.21      369.06     64.68 o 
   7  15  12      430.74      372.85     67.16 o 
   8  15  12      180.21      238.83     76.99 o 
   0  16  12    25122.77    24839.44    208.49 o 
   1  16  12     2867.15     2366.19     55.98 o 
   2  16  12     2956.91     3150.14     59.73 o 
   3  16  12      426.33      611.11     58.53 o 
   4  16  12     3285.25     3455.92     67.34 o 
   5  16  12      971.39      970.54     62.72 o 
   6  16  12      459.18      495.14     60.64 o 
   7  16  12      972.32      858.34     68.55 o 
   8  16  12      617.54      617.61     79.07 o 
   1  17  12     8096.85     7849.77     80.08 o 
   2  17  12    12458.57    12417.42     86.27 o 
   3  17  12      207.88      350.34     54.80 o 
   4  17  12     1190.76     1027.82     58.30 o 
   5  17  12       39.53       76.19     59.60 o 
   6  17  12      150.89      225.14     61.34 o 
   7  17  12        6.30      112.78     66.07 o 
   8  17  12        0.36       41.84     84.21 o 
   0  18  12     3167.21     3094.97     87.56 o 
   1  18  12        1.22       42.18     55.21 o 
   2  18  12     8339.19     8327.28     69.37 o 
   3  18  12     1241.66     1210.28     58.26 o 
   4  18  12     2502.38     2258.88     64.57 o 
   5  18  12      521.60      583.06     59.59 o 
   6  18  12     1518.03     1639.37     68.94 o 
   7  18  12      669.06      540.56     71.69 o 
   8  18  12       36.76      166.18     80.95 o 
   1  19  12      636.67      688.00     55.95 o 
   2  19  12       14.42      104.98     53.00 o 
   3  19  12     1577.46     1636.75     62.34 o 
   4  19  12      401.64      545.45     62.17 o 
   5  19  12        0.69       66.72     64.25 o 
   6  19  12       67.47      157.26     62.82 o 
   7  19  12       70.45      115.51     69.49 o 
   8  19  12        5.19       45.75     82.85 o 
   0  20  12      449.02      561.39     80.73 o 
   1  20  12      120.55      185.86     54.97 o 
   2  20  12      587.83      540.45     55.20 o 
   3  20  12     1102.21     1114.36     62.53 o 
   4  20  12      214.52      263.97     57.88 o 
   5  20  12        6.67      146.25     63.03 o 
   6  20  12       59.03      132.76     65.61 o 
   7  20  12       67.47      161.41     77.53 o 
   1  21  12     1403.23     1401.71     52.49 o 
   2  21  12     4103.71     4290.60     63.80 o 
   3  21  12       19.08      110.35     56.76 o 
   4  21  12      929.57      923.26     61.81 o 
   5  21  12        6.82      127.77     66.29 o 
   6  21  12      341.35      280.86     65.15 o 
   7  21  12      192.97      226.90     68.35 o 
   0  22  12    14279.62    14434.74    242.08 o 
   1  22  12     1310.02     1433.04     58.24 o 
   2  22  12        1.55       34.93     56.54 o 
   3  22  12        6.36        2.75     56.10 o 
   4  22  12      467.53      487.58     61.61 o 
   5  22  12      787.06      743.80     60.88 o 
   6  22  12      113.69      166.97     72.95 o 
   7  22  12      459.90      573.78     81.99 o 
   1  23  12        8.30       48.44     58.48 o 
   2  23  12     8496.31     8140.14     92.64 o 
   3  23  12     1507.61     1394.94     60.56 o 
   4  23  12      129.74      113.95     57.85 o 
   5  23  12     1674.62     1617.43     67.97 o 
   6  23  12       26.25       65.98     65.12 o 
   0  24  12      972.43      920.61     84.27 o 
   1  24  12     2011.21     1939.45     57.18 o 
   2  24  12      214.20      283.27     55.60 o 
   3  24  12     1233.43     1196.83     64.83 o 
   4  24  12      958.43     1101.52     60.06 o 
   5  24  12      180.27      179.32     64.68 o 
   6  24  12       72.77      114.17     79.50 o 
   1  25  12       16.97       61.23     57.05 o 
   2  25  12      706.90      676.31     61.52 o 
   3  25  12      145.19      197.50     69.64 o 
   4  25  12     1107.08     1068.82     64.59 o 
   5  25  12      248.22      232.54     71.27 o 
   6  25  12      760.25      674.97     76.59 o 
   0  26  12      821.55     1154.49     92.54 o 
   1  26  12        8.78       61.25     55.83 o 
   2  26  12      449.73      569.10     61.97 o 
   3  26  12        0.76       92.67     65.20 o 
   4  26  12       43.56       63.75     67.68 o 
   5  26  12       17.87      123.28     72.07 o 
   1  27  12       67.60      175.19     60.65 o 
   2  27  12      193.95      335.08     64.67 o 
   3  27  12      243.27      292.08     62.52 o 
   4  27  12        0.07       89.86     66.25 o 
   5  27  12       33.95      125.26     77.41 o 
   0  28  12      461.23      678.91     87.57 o 
   1  28  12      382.14      436.36     60.98 o 
   2  28  12       20.25      160.36     65.94 o 
   3  28  12     1853.67     1841.64     70.85 o 
   4  28  12      348.07      402.11     78.46 o 
   1  29  12      213.59      324.01     72.29 o 
   2  29  12     1772.54     1697.19     76.27 o 
   3  29  12      449.64      374.05     77.26 o 
   4  29  12       34.26      -28.32    125.12 o 
   0  30  12       41.70       51.50     99.32 o 
   1  30  12      148.07      197.98     72.51 o 
   2  30  12      527.16      575.24     79.13 o 
   3  30  12       33.14      105.84     77.82 o 
   1  31  12      142.00      114.75     74.57 o 
   1   1  13    19959.72    20717.99    208.09 o 
   2   1  13      238.35      150.57     52.87 o 
   3   1  13       87.41       92.96     52.85 o 
   4   1  13     7091.84     7306.71    119.20 o 
   5   1  13      833.93      785.20     62.94 o 
   6   1  13      542.96      617.43     64.18 o 
   7   1  13      501.95      491.68     61.29 o 
   8   1  13      134.25      186.88     61.16 o 
   9   1  13      556.95      565.63     76.41 o 
  10   1  13       10.73       81.84     91.91 o 
   0   2  13    32545.18    31975.05    343.90 o 
   1   2  13     3255.94     2814.31     62.89 o 
   2   2  13      210.10      186.98     53.21 o 
   3   2  13    61792.96    63313.45    646.72 o 
   4   2  13     4406.56     4596.67     72.77 o 
   5   2  13      466.31      660.59     68.24 o 
   6   2  13      712.05      697.94     64.29 o 
   7   2  13      206.60      235.91     51.24 o 
   8   2  13      503.75      504.02     60.75 o 
   9   2  13      156.69      178.41     74.04 o 
  10   2  13       37.16       57.82     92.72 o 
   1   3  13    29127.76    30929.74    224.71 o 
   2   3  13    10352.21     9837.70     83.76 o 
   3   3  13      646.17      789.28     58.02 o 
   4   3  13     2720.65     2772.37     71.03 o 
   5   3  13      962.19      988.41     64.27 o 
   6   3  13     2321.22     2338.85     65.73 o 
   7   3  13        9.76       37.14     57.76 o 
   8   3  13       54.18       37.82     67.10 o 
   9   3  13      516.75      512.12     78.16 o 
  10   3  13      783.43      853.24    101.91 o 
   0   4  13    19802.73    18302.44    224.16 o 
   1   4  13     1585.00     1985.01     54.18 o 
   2   4  13     5956.96     6397.80     72.36 o 
   3   4  13     6653.93     6559.02     77.31 o 
   4   4  13    13539.23    13264.86    187.51 o 
   5   4  13       24.50       69.15     57.36 o 
   6   4  13     1272.05     1285.11     65.11 o 
   7   4  13     2830.63     2698.48     69.16 o 
   8   4  13     4074.68     3847.26     72.14 o 
   9   4  13        4.16       56.32     71.78 o 
  10   4  13      372.52      410.91    151.21 o 
   1   5  13      761.20      970.90     58.12 o 
   2   5  13     3019.12     2905.74     66.99 o 
   3   5  13     6445.50     6425.88     80.00 o 
   4   5  13      291.06      305.23     56.83 o 
   5   5  13      241.75      398.43     58.18 o 
   6   5  13    14208.64    13942.37    200.35 o 
   7   5  13      540.29      629.76     63.70 o 
   8   5  13       17.85       42.59     66.99 o 
   9   5  13      131.69      159.96     87.36 o 
   0   6  13    36373.16    37358.30    310.62 o 
   1   6  13    18707.54    20521.43    138.33 o 
   2   6  13     9286.26     9673.18    102.59 o 
   3   6  13      147.75      165.59     56.85 o 
   4   6  13     7124.08     7313.53    101.73 o 
   5   6  13     1763.25     1763.53     61.92 o 
   6   6  13      174.54      220.18     64.38 o 
   7   6  13       96.68      127.29     60.17 o 
   8   6  13     2085.08     2063.17     73.01 o 
   9   6  13       35.15       77.16     73.91 o 
   1   7  13    28801.07    29194.81    287.77 o 
   2   7  13    11356.95    11907.13     96.23 o 
   3   7  13      551.61      501.13     52.07 o 
   4   7  13       25.13       93.93     52.80 o 
   5   7  13       18.68       63.84     56.02 o 
   6   7  13      355.61      450.16     61.42 o 
   7   7  13       61.68      109.34     61.64 o 
   8   7  13      114.59      119.50     68.53 o 
   9   7  13        0.21       61.62     81.50 o 
   0   8  13       95.48      111.71     79.14 o 
   1   8  13      110.23      313.45     50.82 o 
   2   8  13      472.33      595.58     58.61 o 
   3   8  13    15443.01    16113.60    193.08 o 
   4   8  13      284.79      238.00     54.00 o 
   5   8  13      824.76      940.31     62.28 o 
   6   8  13       21.49       81.89     56.64 o 
   7   8  13      184.54      205.57     61.37 o 
   8   8  13      273.98      383.13     68.92 o 
   9   8  13        0.38      115.09     83.86 o 
   1   9  13    11611.58    10927.11     83.78 o 
   2   9  13    23385.58    22516.52    111.98 o 
   3   9  13      604.63      731.41     54.45 o 
   4   9  13      464.09      613.70     56.31 o 
   5   9  13     1108.57     1050.44     64.33 o 
   6   9  13       68.61       78.81     55.90 o 
   7   9  13     1367.25     1516.54     64.27 o 
   8   9  13      196.35      175.11     64.74 o 
   9   9  13        0.18      107.43     88.45 o 
   0  10  13     5418.13     5181.06     88.83 o 
   1  10  13      128.51      134.35     52.60 o 
   2  10  13      213.12      247.15     55.22 o 
   3  10  13      100.44      198.40     55.60 o 
   4  10  13    15901.68    15450.10    147.55 o 
   5  10  13      397.64      403.75     55.28 o 
   6  10  13      105.94      155.44     60.36 o 
   7  10  13      247.03      211.21     63.04 o 
   8  10  13      647.60      524.73     63.96 o 
   9  10  13        5.31       25.20     81.63 o 
   1  11  13     2753.23     2733.96     57.11 o 
   2  11  13    27919.93    27685.18    219.87 o 
   3  11  13        2.75       85.60     54.10 o 
   4  11  13      230.15      250.75     63.69 o 
   5  11  13     2004.09     2128.80     59.04 o 
   6  11  13     6344.53     6550.85    112.99 o 
   7  11  13      316.95      362.38     64.17 o 
   8  11  13      585.04      492.47     73.00 o 
   9  11  13       72.02      211.86     84.30 o 
   0  12  13     1195.98     1230.78     80.32 o 
   1  12  13     4113.50     4390.69     64.89 o 
   2  12  13     8700.32     9017.15     74.74 o 
   3  12  13     1956.03     1945.14     59.98 o 
   4  12  13     6814.91     7019.56    100.92 o 
   5  12  13      772.80      716.48     58.20 o 
   6  12  13       59.47       78.00     58.01 o 
   7  12  13        6.51        4.35     72.77 o 
   8  12  13     4826.44     4716.19     85.32 o 
   9  12  13       11.62       48.22     87.16 o 
   1  13  13     9644.45     9201.50     92.31 o 
   2  13  13    10362.14    11163.33     97.71 o 
   3  13  13      442.22      570.21     55.06 o 
   4  13  13     3641.60     3760.76     64.01 o 
   5  13  13      251.97      294.49     64.58 o 
   6  13  13     2978.35     3101.90     65.44 o 
   7  13  13      481.35      510.22     66.54 o 
   8  13  13      778.61      729.37     69.91 o 
   9  13  13      893.01     1011.73     96.19 o 
   0  14  13      351.31      374.54     69.75 o 
   1  14  13      100.53       55.78     55.53 o 
   2  14  13        8.15       80.37     54.05 o 
   3  14  13     5311.26     5305.84     64.54 o 
   4  14  13     3202.72     3245.93     65.00 o 
   5  14  13      195.09      327.91     53.43 o 
   6  14  13      796.65      733.64     61.04 o 
   7  14  13       12.60        4.76     60.46 o 
   8  14  13      939.10     1064.50     79.22 o 
   9  14  13      162.79      261.02    114.09 o 
   1  15  13       48.12       92.04     53.16 o 
   2  15  13     1756.60     1526.08     56.62 o 
   3  15  13     2666.34     2973.04     63.10 o 
   4  15  13     1025.91     1022.40     59.25 o 
   5  15  13     1614.03     1684.30     61.98 o 
   6  15  13        5.55       60.72     62.32 o 
   7  15  13     1209.47     1350.04     64.39 o 
   8  15  13      206.00      251.44     68.55 o 
   0  16  13    14387.42    14266.21    151.73 o 
   1  16  13     1040.30     1264.39     54.92 o 
   2  16  13      113.49      185.47     52.94 o 
   3  16  13     1703.06     1855.64     64.89 o 
   4  16  13     1880.18     1803.20     59.30 o 
   5  16  13      129.29      176.70     57.54 o 
   6  16  13      198.85      175.01     62.52 o 
   7  16  13        0.29       23.93     76.81 o 
   8  16  13      232.39      323.42     82.85 o 
   1  17  13     1399.71     1440.14     59.70 o 
   2  17  13     3134.60     3075.36     61.91 o 
   3  17  13     1818.36     1898.87     57.08 o 
   4  17  13       58.81       48.65     53.01 o 
   5  17  13        1.64       48.02     56.67 o 
   6  17  13     1461.93     1381.23     70.66 o 
   7  17  13      370.43      432.19     67.99 o 
   8  17  13       30.64      106.55     77.46 o 
   0  18  13    18474.73    18574.11    162.25 o 
   1  18  13      674.02      696.81     55.39 o 
   2  18  13        0.49       61.35     56.96 o 
   3  18  13        1.19       70.02     57.03 o 
   4  18  13     3300.51     3509.84     65.45 o 
   5  18  13      175.08      143.85     56.96 o 
   6  18  13      989.24      976.45     70.15 o 
   7  18  13      987.19      929.76     69.35 o 
   8  18  13     1289.57     1348.30     86.99 o 
   1  19  13     1456.19     1400.63     57.17 o 
   2  19  13     4753.48     4618.36     64.52 o 
   3  19  13      643.05      583.08     55.64 o 
   4  19  13      791.30      849.86     66.03 o 
   5  19  13      457.95      458.07     62.83 o 
   6  19  13     3251.70     3111.01     78.24 o 
   7  19  13      315.37      321.45     67.49 o 
   8  19  13        0.32      154.22    112.81 o 
   0  20  13     1912.37     2211.02     86.42 o 
   1  20  13       26.08      100.11     55.61 o 
   2  20  13     4395.53     4537.33     66.59 o 
   3  20  13        7.70       70.47     56.46 o 
   4  20  13     2911.07     2991.15     65.68 o 
   5  20  13     1675.67     1682.04     64.73 o 
   6  20  13        5.42      -10.20     62.62 o 
   7  20  13      256.09      325.40     73.18 o 
   1  21  13     2468.72     2522.44     57.44 o 
   2  21  13       26.52       89.35     55.68 o 
   3  21  13        3.67       55.21     56.10 o 
   4  21  13     1367.12     1348.97     66.06 o 
   5  21  13     1479.35     1275.54     67.41 o 
   6  21  13     1334.21     1311.28     77.17 o 
   7  21  13      379.27      486.45     81.37 o 
   0  22  13     2585.77     2834.39     96.40 o 
   1  22  13     3773.19     3826.16     60.60 o 
   2  22  13        4.68       14.26     55.84 o 
   3  22  13       14.94       31.23     57.68 o 
   4  22  13      589.44      570.48     62.93 o 
   5  22  13      459.27      470.05     62.41 o 
   6  22  13       24.11       97.80     67.75 o 
   7  22  13      499.30      549.36     91.58 o 
   1  23  13      300.12      326.02     57.73 o 
   2  23  13        1.49       62.51     55.16 o 
   3  23  13       71.33      179.84     57.13 o 
   4  23  13      194.31      215.22     59.61 o 
   5  23  13       82.29      149.75     65.24 o 
   6  23  13      497.79      521.68     81.10 o 
   0  24  13       44.01       46.21     88.65 o 
   1  24  13      205.13      205.55     54.31 o 
   2  24  13      166.29      135.46     55.99 o 
   3  24  13     2539.96     2603.82     71.01 o 
   4  24  13      387.54      431.71     63.53 o 
   5  24  13       33.48      149.39     61.12 o 
   6  24  13      306.22      336.69     77.57 o 
   1  25  13       12.33       20.81     59.58 o 
   2  25  13     1292.43     1392.09     63.00 o 
   3  25  13      739.70      787.37     65.41 o 
   4  25  13      192.47      299.37     68.76 o 
   5  25  13      995.04     1039.46     73.00 o 
   6  25  13     2026.07     1983.23    136.31 o 
   0  26  13     2764.40     2685.14     92.72 o 
   1  26  13       91.69      128.06     59.36 o 
   2  26  13      600.03      516.67     60.43 o 
   3  26  13       88.17      113.29     63.14 o 
   4  26  13      201.52      247.48     66.62 o 
   5  26  13      230.44      217.34     76.90 o 
   1  27  13      146.13      215.41     60.52 o 
   2  27  13      894.08      963.77     62.43 o 
   3  27  13      262.44      239.35     67.25 o 
   4  27  13       89.40      148.40     68.29 o 
   5  27  13      995.25      982.98     81.46 o 
   0  28  13      131.92       77.83     87.12 o 
   1  28  13        8.06       30.75     61.40 o 
   2  28  13       26.64      116.55     64.85 o 
   3  28  13      245.30      205.82     72.15 o 
   4  28  13      401.33      434.48     77.36 o 
   1  29  13      981.79      875.70     69.29 o 
   2  29  13       14.45       93.35     66.33 o 
   3  29  13      100.02      203.49     80.20 o 
   0  30  13      276.06      311.31     93.86 o 
   1  30  13      163.32      217.49     74.74 o 
   2  30  13       83.58       88.17     74.33 o 
   1  31  13      129.17      248.45     78.46 o 
   0   0  14   107562.75   108675.32   1898.53 o 
   1   0  14      103.47      110.73     82.22 o 
   2   0  14      204.46      304.72     84.98 o 
   3   0  14     9950.45    11760.54    226.75 o 
   4   0  14     3393.39     3490.12    112.26 o 
   5   0  14     1785.34     1834.12    102.41 o 
   6   0  14       34.93        2.65     85.93 o 
   7   0  14     1506.35     1577.97     95.31 o 
   8   0  14     1481.43     1360.13     96.76 o 
   9   0  14      299.36      195.12    104.26 o 
   1   1  14      413.62      354.72     53.96 o 
   2   1  14    20944.78    21298.38    230.36 o 
   3   1  14     1181.91     1304.04     59.72 o 
   4   1  14     2936.99     2911.24     76.31 o 
   5   1  14     7354.43     7246.74    154.57 o 
   6   1  14     1793.55     1908.30     69.89 o 
   7   1  14      314.04      381.22     63.51 o 
   8   1  14       10.90       72.81     71.74 o 
   9   1  14       52.07       49.94     68.10 o 
   0   2  14      116.05      225.79     72.27 o 
   1   2  14      316.13      459.99     56.13 o 
   2   2  14     1815.85     1632.98     60.19 o 
   3   2  14     8640.33     9212.57    132.06 o 
   4   2  14     9443.19     9367.65    155.52 o 
   5   2  14      425.12      422.34     58.22 o 
   6   2  14       12.50      111.09     60.51 o 
   7   2  14     1129.08     1163.49     67.00 o 
   8   2  14      624.22      666.23     68.38 o 
   9   2  14       36.27       58.90     70.57 o 
   1   3  14       16.72       16.28     49.71 o 
   2   3  14      782.28      738.79     54.40 o 
   3   3  14     3521.71     3514.70     61.97 o 
   4   3  14      892.47      864.92     59.55 o 
   5   3  14      564.55      634.38     60.75 o 
   6   3  14     2876.38     3000.51     71.17 o 
   7   3  14     3243.70     3260.67     71.26 o 
   8   3  14       15.05      124.94     72.30 o 
   9   3  14     2341.72     2449.65    103.08 o 
   0   4  14    46419.19    43222.39    468.72 o 
   1   4  14      277.47      479.60     56.14 o 
   2   4  14     8125.55     8254.71     92.95 o 
   3   4  14     5778.47     5876.09     69.31 o 
   4   4  14      662.84      721.60     60.19 o 
   5   4  14       60.94       48.11     61.75 o 
   6   4  14      770.70      742.36     71.60 o 
   7   4  14      329.83      382.72     61.70 o 
   8   4  14        0.28       40.49     64.56 o 
   9   4  14       32.82       27.47     75.83 o 
   1   5  14    13111.42    14113.00     92.84 o 
   2   5  14    12106.10    13581.29    122.34 o 
   3   5  14      257.82      275.30     58.34 o 
   4   5  14     6747.26     6317.39    108.08 o 
   5   5  14     8270.28     8393.66     92.69 o 
   6   5  14       26.09       49.80     60.93 o 
   7   5  14     1473.42     1377.70     62.55 o 
   8   5  14      171.74      190.20     64.64 o 
   9   5  14      430.39      604.45     76.55 o 
   0   6  14      688.98      676.19     84.69 o 
   1   6  14       48.46       55.32     55.44 o 
   2   6  14     3256.15     3289.61     62.18 o 
   3   6  14     2086.45     2137.59     60.15 o 
   4   6  14     9749.74     9699.10    119.34 o 
   5   6  14     1333.88     1200.61     59.38 o 
   6   6  14      431.06      492.38     63.71 o 
   7   6  14       83.00      136.27     62.58 o 
   8   6  14     1085.18     1086.47     62.55 o 
   9   6  14      829.83      788.69     87.89 o 
   1   7  14      215.51      168.09     58.94 o 
   2   7  14    28548.38    28485.35    225.39 o 
   3   7  14        9.68       35.93     54.85 o 
   4   7  14     2569.52     2609.00     61.16 o 
   5   7  14      361.35      458.40     58.73 o 
   6   7  14     3638.59     3401.68     65.43 o 
   7   7  14      980.55      988.89     64.64 o 
   8   7  14       56.13       88.65     67.29 o 
   9   7  14       34.42      174.71     79.47 o 
   0   8  14    36776.88    36184.32    253.68 o 
   1   8  14    11492.41    13181.75     99.40 o 
   2   8  14     2228.42     2474.01     65.66 o 
   3   8  14     1486.26     1500.83     54.39 o 
   4   8  14    22509.17    22837.25    276.60 o 
   5   8  14      559.43      565.59     54.52 o 
   6   8  14      194.74      177.65     58.99 o 
   7   8  14     1827.36     1775.29     63.03 o 
   8   8  14      813.68      934.69     83.87 o 
   9   8  14      425.86      470.03     76.08 o 
   1   9  14       12.88       79.33     50.05 o 
   2   9  14    31798.31    30559.75    199.01 o 
   3   9  14     4020.68     3872.06     68.29 o 
   4   9  14      338.15      390.23     56.52 o 
   5   9  14     2077.65     2181.61     62.34 o 
   6   9  14     6807.43     6963.32    123.53 o 
   7   9  14       84.39       82.30     57.39 o 
   8   9  14      671.89      613.09     72.97 o 
   9   9  14      272.06      301.25     78.40 o 
   0  10  14    23565.82    23711.23    288.77 o 
   1  10  14     2020.53     2145.72     61.96 o 
   2  10  14      122.79      126.50     53.89 o 
   3  10  14      309.48      282.31     51.88 o 
   4  10  14     2759.17     2692.87     60.58 o 
   5  10  14    13753.57    13938.37    129.69 o 
   6  10  14      148.59      189.27     61.08 o 
   7  10  14     3381.56     3198.81     69.02 o 
   8  10  14       49.22       22.44     66.88 o 
   9  10  14       19.74      134.31     83.31 o 
   1  11  14    20451.94    19805.27    124.15 o 
   2  11  14      610.07      584.60     54.26 o 
   3  11  14      207.11      327.48     53.41 o 
   4  11  14     3048.67     2874.39     63.86 o 
   5  11  14      128.32      156.20     64.25 o 
   6  11  14     3026.24     2707.78     65.59 o 
   7  11  14      603.82      584.85     65.27 o 
   8  11  14       20.29       14.16     68.72 o 
   9  11  14        0.47       31.17     88.03 o 
   0  12  14      145.63      235.36     73.72 o 
   1  12  14     9767.87    10305.68     73.83 o 
   2  12  14       14.30       70.39     53.60 o 
   3  12  14     1614.61     1305.60     54.14 o 
   4  12  14     3159.54     3029.40     59.50 o 
   5  12  14      437.33      512.64     62.64 o 
   6  12  14      154.40      204.55     59.87 o 
   7  12  14     1813.35     1869.15     68.37 o 
   8  12  14      153.97      118.01     75.62 o 
   9  12  14       28.30       71.20     93.43 o 
   1  13  14     2159.51     2315.06     59.92 o 
   2  13  14    10501.80    10226.47     91.26 o 
   3  13  14       15.90      145.75     59.21 o 
   4  13  14     1710.90     1734.57     61.90 o 
   5  13  14      831.15      854.50     56.59 o 
   6  13  14     1336.11     1189.88     60.11 o 
   7  13  14      684.12      641.80     64.18 o 
   8  13  14        7.52       78.74     79.41 o 
   9  13  14      163.25      222.58     88.49 o 
   0  14  14    19604.80    19164.10    232.61 o 
   1  14  14      856.21      969.81     54.96 o 
   2  14  14       29.25       69.00     50.66 o 
   3  14  14    10993.28    10703.11     96.29 o 
   4  14  14    18399.67    19352.26    229.41 o 
   5  14  14      209.72      403.82     61.07 o 
   6  14  14      241.17      327.33     56.83 o 
   7  14  14     1142.31     1233.01     74.07 o 
   8  14  14     1686.30     1772.31     77.47 o 
   1  15  14       14.65       96.40     53.97 o 
   2  15  14    13406.16    12812.55    116.45 o 
   3  15  14    17057.69    16965.74    143.86 o 
   4  15  14     1827.51     1823.29     61.99 o 
   5  15  14       11.42       67.54     59.58 o 
   6  15  14     2413.99     2554.76     71.76 o 
   7  15  14      273.75      356.60     64.86 o 
   8  15  14      223.71      242.98     75.14 o 
   0  16  14    28685.47    29689.07    358.23 o 
   1  16  14     1680.57     1769.80     57.53 o 
   2  16  14     1743.30     1850.08     58.31 o 
   3  16  14      742.44      718.80     60.31 o 
   4  16  14     6711.49     6398.13     71.29 o 
   5  16  14     2208.50     2142.05     63.87 o 
   6  16  14      426.97      475.93     63.35 o 
   7  16  14       32.76       21.69     73.99 o 
   8  16  14      173.56      156.65     80.28 o 
   1  17  14      270.69      326.44     55.88 o 
   2  17  14     2656.66     2904.56     60.46 o 
   3  17  14     8900.56     8584.01     89.75 o 
   4  17  14      886.19      837.45     58.48 o 
   5  17  14      856.43      831.50     55.18 o 
   6  17  14     1770.47     1762.94     72.80 o 
   7  17  14      264.10      300.72     64.42 o 
   8  17  14        0.54       21.39     81.85 o 
   0  18  14     5708.17     5504.38    120.55 o 
   1  18  14      703.02      840.11     57.96 o 
   2  18  14      352.87      423.11     56.65 o 
   3  18  14     3360.32     3456.34     62.95 o 
   4  18  14       19.50       46.15     56.86 o 
   5  18  14        8.58       64.31     57.08 o 
   6  18  14       14.54       83.74     66.48 o 
   7  18  14       16.24      124.84     65.73 o 
   8  18  14        5.42      102.37     80.61 o 
   1  19  14        8.64       58.36     52.21 o 
   2  19  14     8123.96     8043.20    105.59 o 
   3  19  14     1580.19     1561.43     56.62 o 
   4  19  14      330.13      219.50     63.41 o 
   5  19  14      472.29      498.20     65.57 o 
   6  19  14        0.95       40.76     67.53 o 
   7  19  14      714.83      775.20     76.71 o 
   0  20  14     2943.02     3050.47     91.89 o 
   1  20  14     7067.72     7073.30     72.90 o 
   2  20  14        2.96       68.84     55.50 o 
   3  20  14      164.01      229.23     53.40 o 
   4  20  14      233.56      248.89     60.55 o 
   5  20  14        9.05      148.71     62.79 o 
   6  20  14        2.81       69.94     60.15 o 
   7  20  14      409.41      438.43     74.25 o 
   1  21  14     2049.10     1910.70     58.43 o 
   2  21  14     1991.38     1931.87     59.00 o 
   3  21  14     1469.39     1586.02     58.17 o 
   4  21  14      893.48     1020.53     61.01 o 
   5  21  14       36.61       67.76     60.97 o 
   6  21  14     1835.72     1895.82     79.84 o 
   7  21  14       35.74      167.00     81.62 o 
   0  22  14     5908.76     5825.94     86.08 o 
   1  22  14      295.42      256.57     56.60 o 
   2  22  14      546.67      532.69     59.26 o 
   3  22  14      157.10      254.92     61.21 o 
   4  22  14     1176.45     1335.33     64.18 o 
   5  22  14     3914.22     3780.43    101.90 o 
   6  22  14        1.07       57.44     64.32 o 
   7  22  14      527.32      622.61    110.89 o 
   1  23  14      635.44      711.21     54.46 o 
   2  23  14     1466.02     1428.13     63.02 o 
   3  23  14      147.59      150.62     57.97 o 
   4  23  14      220.64      264.58     60.46 o 
   5  23  14      254.66      336.95     61.80 o 
   6  23  14      955.39      942.81     80.06 o 
   0  24  14     2103.37     2107.08     88.06 o 
   1  24  14      871.65      903.48     59.93 o 
   2  24  14      305.10      334.89     56.60 o 
   3  24  14       77.26      118.59     66.85 o 
   4  24  14      432.46      456.22     66.83 o 
   5  24  14      255.22      337.87     67.12 o 
   6  24  14       77.90      146.83     79.63 o 
   1  25  14      241.87      224.65     59.26 o 
   2  25  14      833.60      793.44     61.63 o 
   3  25  14      157.62      286.83     69.81 o 
   4  25  14      676.99      762.19     64.39 o 
   5  25  14        1.00       23.41     73.76 o 
   0  26  14      735.34      616.03     90.99 o 
   1  26  14       12.04      162.66     61.97 o 
   2  26  14        0.11       30.71     62.74 o 
   3  26  14      343.15      454.40     63.32 o 
   4  26  14      110.39      101.51     66.63 o 
   5  26  14        9.92        8.19     85.83 o 
   1  27  14      774.77      788.27     70.64 o 
   2  27  14        0.67       63.73     67.62 o 
   3  27  14       40.94      155.94     67.15 o 
   4  27  14      247.08      310.43     70.02 o 
   0  28  14      172.46      202.56     87.24 o 
   1  28  14       80.60      153.66     60.40 o 
   2  28  14      305.35      331.42     71.51 o 
   3  28  14      207.73      305.83     75.37 o 
   4  28  14       78.68      158.28     85.07 o 
   1  29  14       36.28      115.88     69.58 o 
   2  29  14      456.41      415.56     74.00 o 
   3  29  14       25.49       75.99     78.02 o 
   0  30  14     1081.82     1081.76    107.70 o 
   1  30  14        0.76       29.76     74.02 o 
   2  30  14        5.27       21.52     83.63 o 
   1   1  15     6430.71     6427.01     83.72 o 
   2   1  15      169.95      348.39     56.58 o 
   3   1  15     2886.75     2860.45     62.70 o 
   4   1  15      635.35      727.51     61.97 o 
   5   1  15     1478.99     1359.61     73.89 o 
   6   1  15       34.31       45.96     63.23 o 
   7   1  15       30.04      143.09     59.48 o 
   8   1  15      921.99      899.15     74.67 o 
   9   1  15       91.20      146.10     71.83 o 
   0   2  15    16413.29    15754.51    201.93 o 
   1   2  15     2284.06     2138.27     61.07 o 
   2   2  15     1528.09     1434.33     62.32 o 
   3   2  15      764.52      622.05     57.67 o 
   4   2  15      712.55      742.12     59.51 o 
   5   2  15     1244.87     1280.86     63.89 o 
   6   2  15     3293.55     3076.94     65.32 o 
   7   2  15     1425.97     1418.85     68.90 o 
   8   2  15     1814.56     1697.46     72.21 o 
   9   2  15       14.95      119.72     74.81 o 
   1   3  15     2224.63     2040.21     55.48 o 
   2   3  15    33344.13    34075.58    290.39 o 
   3   3  15    15224.82    14725.03    194.19 o 
   4   3  15        8.13       -7.09     54.56 o 
   5   3  15      300.85      444.38     63.71 o 
   6   3  15      189.52      276.60     65.75 o 
   7   3  15       83.26       84.60     57.92 o 
   8   3  15      660.52      750.28     68.71 o 
   9   3  15      443.98      492.79     78.80 o 
   0   4  15    20117.04    19735.77    219.74 o 
   1   4  15       96.58       75.04     52.97 o 
   2   4  15     1220.46      882.29     57.69 o 
   3   4  15     8359.42     8396.44    120.14 o 
   4   4  15     4446.14     4827.66     81.86 o 
   5   4  15     5349.97     5278.19     95.32 o 
   6   4  15       50.27      109.98     55.73 o 
   7   4  15      607.59      639.01     63.34 o 
   8   4  15      192.52      226.72     73.14 o 
   9   4  15      778.64      751.77     77.93 o 
   1   5  15     7743.01     7318.02     79.85 o 
   2   5  15    35855.30    36788.23    334.02 o 
   3   5  15     3845.76     3946.24     60.93 o 
   4   5  15     1616.13     1596.10     60.89 o 
   5   5  15      763.02      681.52     60.82 o 
   6   5  15     1217.96     1280.56     64.64 o 
   7   5  15     2395.81     2149.62     68.73 o 
   8   5  15      161.36      134.67     64.00 o 
   9   5  15      255.93      315.21     91.63 o 
   0   6  15     3753.84     3363.70     79.84 o 
   1   6  15    21559.19    21763.80    157.53 o 
   2   6  15      987.93      986.71     60.22 o 
   3   6  15       98.61       30.70     53.28 o 
   4   6  15     4272.55     4398.93     73.78 o 
   5   6  15     2768.78     2710.26     67.95 o 
   6   6  15      515.39      498.86     60.88 o 
   7   6  15      308.81      306.06     59.73 o 
   8   6  15      935.95     1003.67     72.50 o 
   9   6  15      153.05      159.66     74.60 o 
   1   7  15    15493.45    15927.55    124.10 o 
   2   7  15     5674.48     5674.95     72.28 o 
   3   7  15     5739.20     5541.99     66.59 o 
   4   7  15     2286.61     2172.77     63.49 o 
   5   7  15     4201.04     4321.13     67.40 o 
   6   7  15      583.18      563.54     65.35 o 
   7   7  15      140.88      232.21     60.90 o 
   8   7  15       63.82      144.75     69.90 o 
   9   7  15       77.23      165.80     77.31 o 
   0   8  15     8061.58     9135.56    175.97 o 
   1   8  15      454.75      476.91     53.25 o 
   2   8  15      458.65      371.80     58.40 o 
   3   8  15       20.29       33.75     56.22 o 
   4   8  15       16.58       46.25     57.32 o 
   5   8  15     1695.82     1607.47     59.33 o 
   6   8  15      845.04      783.50     61.23 o 
   7   8  15     1088.84     1127.90     68.60 o 
   8   8  15      108.80      127.53     75.71 o 
   9   8  15      550.24      487.40     81.75 o 
   1   9  15     1025.09     1052.70     56.66 o 
   2   9  15      110.06      138.58     55.38 o 
   3   9  15     1055.48     1098.33     54.09 o 
   4   9  15     2006.73     2289.41     65.02 o 
   5   9  15     1654.11     1669.85     59.84 o 
   6   9  15     1122.43     1077.53     60.49 o 
   7   9  15      314.99      417.54     62.14 o 
   8   9  15       24.47      175.51     73.36 o 
   9   9  15      148.98      169.30     86.80 o 
   0  10  15     3788.18     3404.66     79.48 o 
   1  10  15     2426.13     2500.75     64.33 o 
   2  10  15       67.37      149.71     57.37 o 
   3  10  15    18205.91    17879.37    180.02 o 
   4  10  15     7291.03     7569.77     99.71 o 
   5  10  15     1667.02     1743.77     64.69 o 
   6  10  15     1230.85     1097.92     58.26 o 
   7  10  15      964.83     1067.58     69.99 o 
   8  10  15      377.21      426.82     75.94 o 
   9  10  15      893.66      760.46     88.64 o 
   1  11  15    12209.62    13200.37    113.42 o 
   2  11  15    28019.16    27910.78    224.71 o 
   3  11  15      320.67      488.29     59.30 o 
   4  11  15     1482.25     1586.21     63.59 o 
   5  11  15     2310.78     2083.59     70.31 o 
   6  11  15     2676.18     2663.54     65.15 o 
   7  11  15      134.45      183.75     64.28 o 
   8  11  15       21.09       27.84     70.03 o 
   9  11  15       16.37      106.07     90.05 o 
   0  12  15    51709.08    49349.84    419.56 o 
   1  12  15    13010.30    12525.87     81.86 o 
   2  12  15     5875.77     5365.01     63.36 o 
   3  12  15     4808.52     4315.29     64.48 o 
   4  12  15    16551.77    16639.20    236.31 o 
   5  12  15     1651.50     1571.03     57.94 o 
   6  12  15      444.12      525.56     60.90 o 
   7  12  15      527.07      525.99     61.30 o 
   8  12  15      347.77      386.21     73.79 o 
   9  12  15       35.11       80.24     92.02 o 
   1  13  15     4464.58     4600.46     67.01 o 
   2  13  15     6721.13     6432.84     73.26 o 
   3  13  15      755.46      706.58     52.08 o 
   4  13  15     8013.95     8214.36    110.43 o 
   5  13  15     3347.70     3451.91     64.98 o 
   6  13  15      188.56      157.20     61.03 o 
   7  13  15       12.59       44.69     63.11 o 
   8  13  15        9.55       97.83     82.91 o 
   0  14  15     7064.97     6387.31     91.36 o 
   1  14  15     8514.40     8165.77     76.51 o 
   2  14  15     2318.05     2342.50     57.23 o 
   3  14  15     6503.08     6726.30     73.34 o 
   4  14  15     3700.62     3662.71     68.29 o 
   5  14  15      452.60      533.21     61.69 o 
   6  14  15      189.27      208.94     56.77 o 
   7  14  15      146.64      156.26     74.61 o 
   8  14  15      102.19      166.83     76.39 o 
   1  15  15     2616.40     2762.21     63.46 o 
   2  15  15     1107.45     1210.16     62.20 o 
   3  15  15      231.82      263.61     57.30 o 
   4  15  15       96.78      220.90     59.90 o 
   5  15  15       65.28      205.68     66.80 o 
   6  15  15      260.66      335.38     63.91 o 
   7  15  15     1947.93     1858.83     67.87 o 
   8  15  15        7.80      101.16     74.17 o 
   0  16  15    13364.49    12438.45    111.63 o 
   1  16  15     2812.07     2919.63     60.31 o 
   2  16  15      750.98      745.86     53.37 o 
   3  16  15      500.19      470.00     60.51 o 
   4  16  15     1534.38     1388.11     57.87 o 
   5  16  15      227.02      262.18     60.93 o 
   6  16  15      125.81      189.69     60.22 o 
   7  16  15        5.94       62.60     66.20 o 
   8  16  15      188.55      143.80     71.83 o 
   1  17  15     6240.97     6571.00     70.08 o 
   2  17  15     8556.28     8542.25     87.25 o 
   3  17  15     1975.42     1992.16     60.17 o 
   4  17  15       41.25       85.83     56.21 o 
   5  17  15      521.67      656.43     64.35 o 
   6  17  15     2182.99     2136.87     75.42 o 
   7  17  15      167.85      136.97     66.52 o 
   8  17  15        2.81       81.13     80.69 o 
   0  18  15     4253.21     4135.22     91.22 o 
   1  18  15     2373.77     2659.13     60.86 o 
   2  18  15     2067.55     1969.13     60.08 o 
   3  18  15     3960.54     3754.43     63.63 o 
   4  18  15     1941.49     1962.93     62.45 o 
   5  18  15      151.93      241.51     63.81 o 
   6  18  15       85.64      124.48     66.28 o 
   7  18  15     1360.68     1417.31     68.64 o 
   8  18  15      141.71      186.57    208.87 o 
   1  19  15     8354.70     8131.81     81.76 o 
   2  19  15     4278.04     4057.10     64.84 o 
   3  19  15      285.88      331.02     60.13 o 
   4  19  15      690.06      848.47     66.06 o 
   5  19  15     8012.92     7822.66    174.46 o 
   6  19  15     2160.05     2047.77     70.50 o 
   7  19  15      318.32      361.25     76.81 o 
   0  20  15     2999.37     2907.04     94.21 o 
   1  20  15     4704.47     4432.71     63.03 o 
   2  20  15      365.85      318.91     55.40 o 
   3  20  15       53.54      137.58     54.55 o 
   4  20  15      316.39      320.37     64.45 o 
   5  20  15      247.53      361.48     66.86 o 
   6  20  15       66.58      234.01     66.39 o 
   7  20  15       66.69       89.56     73.61 o 
   1  21  15     5623.41     5656.68     87.55 o 
   2  21  15     1159.23     1152.09     61.67 o 
   3  21  15     1653.30     1589.11     60.31 o 
   4  21  15      325.02      409.36     62.81 o 
   5  21  15      584.67      670.36     67.62 o 
   6  21  15       44.30       99.66     70.94 o 
   7  21  15        4.01       24.62     79.00 o 
   0  22  15     1442.99     1313.98     82.19 o 
   1  22  15        4.51       66.00     57.96 o 
   2  22  15       64.75      153.07     58.13 o 
   3  22  15      134.11      113.14     56.80 o 
   4  22  15       24.22      106.70     66.24 o 
   5  22  15      271.52      278.03     67.77 o 
   6  22  15       65.67       68.92     65.07 o 
   1  23  15     1640.24     1497.30     58.59 o 
   2  23  15        1.42       41.87     55.58 o 
   3  23  15        8.25       13.01     55.90 o 
   4  23  15       15.44       34.77     66.51 o 
   5  23  15      310.98      373.79     69.50 o 
   6  23  15       61.28      134.16     76.42 o 
   0  24  15      872.13      973.55     89.10 o 
   1  24  15     1649.26     1690.55     63.69 o 
   2  24  15     1136.38     1138.51     61.37 o 
   3  24  15     2015.20     2045.92     65.95 o 
   4  24  15      808.83      807.06     65.25 o 
   5  24  15      412.81      399.95     68.88 o 
   6  24  15        0.57       49.93     83.63 o 
   1  25  15      604.01      706.73     59.89 o 
   2  25  15       74.21      102.08     61.82 o 
   3  25  15      367.00      346.03     63.37 o 
   4  25  15       28.08       44.30     65.23 o 
   5  25  15      433.35      430.59     74.25 o 
   0  26  15      198.80      271.70     87.44 o 
   1  26  15     6183.11     6011.31     85.06 o 
   2  26  15      289.92      250.32     62.54 o 
   3  26  15     1264.37     1210.98     66.60 o 
   4  26  15      201.61      191.15     69.96 o 
   5  26  15      189.98      212.28     76.58 o 
   1  27  15      591.78      506.97     64.31 o 
   2  27  15      243.68      196.03     60.78 o 
   3  27  15       64.27      172.70     65.34 o 
   4  27  15      261.85      237.68     71.32 o 
   0  28  15     2509.18     2649.25    134.32 o 
   1  28  15     1449.84     1385.02     65.63 o 
   2  28  15      132.51      223.43     70.50 o 
   3  28  15     1065.01     1218.49     78.00 o 
   4  28  15     1173.74     1425.45    214.21 o 
   1  29  15      342.44      406.41     75.77 o 
   2  29  15      372.86      446.61     74.79 o 
   3  29  15      113.04      167.64     78.38 o 
   0  30  15     1697.59     1670.42    110.48 o 
   1  30  15      142.64      257.56     74.09 o 
   2  30  15       23.48      344.92    212.84 o 
   0   0  16     3186.81     3781.91    120.62 o 
   1   0  16    20804.38    21308.29    276.98 o 
   2   0  16     4773.56     4617.59    129.52 o 
   3   0  16     1201.74     1213.82     79.77 o 
   4   0  16      310.75      502.24     84.87 o 
   5   0  16     2731.91     2787.96    130.19 o 
   6   0  16     5895.05     6108.31    170.31 o 
   7   0  16      781.11      944.71     92.65 o 
   8   0  16     1390.34     1337.28     92.49 o 
   9   0  16      259.27      385.65    112.61 o 
   1   1  16    40201.70    39550.95    407.16 o 
   2   1  16       58.23       44.03     52.42 o 
   3   1  16     9814.82    10049.33    144.49 o 
   4   1  16     1038.05     1234.43     66.59 o 
   5   1  16    15387.10    15234.01    211.16 o 
   6   1  16     6549.81     6400.98     89.34 o 
   7   1  16     1530.81     1500.09     64.03 o 
   8   1  16      183.53      259.22     66.19 o 
   9   1  16      149.97      236.77     81.15 o 
   0   2  16    13366.90    12810.65    179.86 o 
   1   2  16     8923.08     8991.95     80.56 o 
   2   2  16     5415.05     4970.67     68.74 o 
   3   2  16     5483.91     5082.87     75.03 o 
   4   2  16      219.64      291.92     58.55 o 
   5   2  16      802.19      812.47     65.14 o 
   6   2  16      444.19      496.46     62.96 o 
   7   2  16       45.21      136.26     65.16 o 
   8   2  16        2.22      104.12     72.92 o 
   9   2  16      311.08      263.29     76.91 o 
   1   3  16     3015.87     2685.73     59.69 o 
   2   3  16     1729.74     1571.13     59.94 o 
   3   3  16       26.52      127.33     51.45 o 
   4   3  16       39.80      118.08     62.29 o 
   5   3  16     1647.94     1712.51     71.94 o 
   6   3  16      736.68      792.75     64.55 o 
   7   3  16        2.41       36.91     63.67 o 
   8   3  16     1285.60     1148.67     73.01 o 
   9   3  16      226.88      293.49     75.28 o 
   0   4  16    10477.42     9631.22    130.90 o 
   1   4  16     4015.84     3719.02     60.59 o 
   2   4  16     2366.92     2390.86     64.07 o 
   3   4  16    11446.33    11252.25    151.69 o 
   4   4  16      373.97      533.58     59.52 o 
   5   4  16      283.90      388.45     71.96 o 
   6   4  16     1407.24     1435.21     63.60 o 
   7   4  16     1556.93     1347.90     63.26 o 
   8   4  16       19.43       94.07     67.16 o 
   9   4  16        1.24      100.85     79.14 o 
   1   5  16     6625.67     5969.64     70.41 o 
   2   5  16      214.84      274.53     53.27 o 
   3   5  16     5251.78     5437.38     75.53 o 
   4   5  16      143.26      144.96     56.70 o 
   5   5  16       49.06       89.55     58.21 o 
   6   5  16      205.37      285.86     62.56 o 
   7   5  16      947.89     1017.80     61.37 o 
   8   5  16     2475.92     2473.72     82.67 o 
   9   5  16       77.53      147.67     80.08 o 
   0   6  16     8341.13     8569.13    155.94 o 
   1   6  16    18282.59    18220.73    101.62 o 
   2   6  16       41.36       78.14     55.48 o 
   3   6  16    39440.06    39056.98    481.43 o 
   4   6  16     4427.15     4655.87     66.08 o 
   5   6  16      167.24      242.49     59.07 o 
   6   6  16       72.53      107.28     61.30 o 
   7   6  16      684.88      741.71     70.64 o 
   8   6  16       36.28       57.40     68.85 o 
   9   6  16      577.07      654.39     82.26 o 
   1   7  16     2089.10     2104.30     59.05 o 
   2   7  16     2440.23     2342.30     62.18 o 
   3   7  16     2301.47     2468.38     67.75 o 
   4   7  16     2097.35     2100.05     61.32 o 
   5   7  16     1730.30     1746.31     57.28 o 
   6   7  16     5078.80     5232.01     83.86 o 
   7   7  16     2482.27     2544.94     77.65 o 
   8   7  16      822.35      738.17     67.76 o 
   9   7  16       41.51      118.35     78.12 o 
   0   8  16     5549.43     5559.78     98.17 o 
   1   8  16     7070.81     6323.82     94.34 o 
   2   8  16     3706.67     3732.86     60.78 o 
   3   8  16     2555.60     2711.01     59.31 o 
   4   8  16     8468.83     8228.26    132.15 o 
   5   8  16     2527.69     2475.30     61.48 o 
   6   8  16      172.73      282.72     60.76 o 
   7   8  16     1153.55     1053.42     69.37 o 
   8   8  16     1216.79     1376.22     75.59 o 
   9   8  16     1069.99      866.89     84.27 o 
   1   9  16      358.64      401.07     50.22 o 
   2   9  16      395.50      505.59     62.42 o 
   3   9  16     2208.13     2247.68     60.17 o 
   4   9  16     6854.13     6613.15     69.44 o 
   5   9  16     1396.48     1481.53     63.94 o 
   6   9  16     4499.35     4314.81     67.88 o 
   7   9  16     1117.50     1184.89     72.53 o 
   8   9  16       29.87      108.67     65.70 o 
   9   9  16      322.22      311.03     81.98 o 
   0  10  16     1260.26     1395.71     80.42 o 
   1  10  16      154.66       64.35     52.31 o 
   2  10  16     5116.06     4787.85     62.81 o 
   3  10  16     5847.56     6056.81     73.35 o 
   4  10  16     3299.17     3055.00     66.82 o 
   5  10  16     4787.07     4601.91     68.51 o 
   6  10  16      770.23      773.47     56.52 o 
   7  10  16     1234.23     1286.65     65.45 o 
   8  10  16     1267.59     1323.75     76.18 o 
   9  10  16        9.54       -0.78     84.04 o 
   1  11  16      282.41      400.88     54.63 o 
   2  11  16      746.30      893.98     54.04 o 
   3  11  16      168.41      235.76     60.38 o 
   4  11  16     1106.71     1098.48     61.83 o 
   5  11  16      200.91      228.04     53.95 o 
   6  11  16       44.44       84.94     59.41 o 
   7  11  16       45.43      130.89     66.30 o 
   8  11  16        6.89       22.16     72.22 o 
   9  11  16      264.13      230.13     91.44 o 
   0  12  16      565.20      561.06     78.22 o 
   1  12  16     3961.20     4028.53     62.08 o 
   2  12  16      746.61      781.87     59.50 o 
   3  12  16      610.62      601.23     60.00 o 
   4  12  16      652.28      684.36     59.71 o 
   5  12  16     1101.02     1116.19     57.71 o 
   6  12  16      696.98      624.02     63.07 o 
   7  12  16      748.63      950.35     76.31 o 
   8  12  16      332.82      395.95     73.49 o 
   1  13  16     4813.03     4750.73     67.92 o 
   2  13  16     2515.04     2709.36     60.23 o 
   3  13  16      141.13      318.59     56.09 o 
   4  13  16     4156.93     4185.66     67.55 o 
   5  13  16     1617.17     1609.77     66.19 o 
   6  13  16     2498.80     2530.98     78.74 o 
   7  13  16      867.65      889.88     65.08 o 
   8  13  16        9.80       14.17     72.09 o 
   0  14  16     6680.07     6062.48    107.11 o 
   1  14  16     5112.30     5523.19     64.52 o 
   2  14  16     2861.54     2688.97     60.21 o 
   3  14  16       13.17       51.41     57.70 o 
   4  14  16     3976.31     3729.63     63.91 o 
   5  14  16      188.62      221.57     57.97 o 
   6  14  16      157.64      174.29     58.32 o 
   7  14  16      254.65      326.10     64.78 o 
   8  14  16      411.92      395.44     78.15 o 
   1  15  16     2818.19     2677.14     58.80 o 
   2  15  16     4231.45     4210.74     67.37 o 
   3  15  16     7743.91     7972.56     87.42 o 
   4  15  16       30.03       52.73     56.86 o 
   5  15  16     2962.82     2522.59     63.31 o 
   6  15  16     2722.19     2608.54     69.57 o 
   7  15  16      748.21      823.84     67.71 o 
   8  15  16      484.77      599.63     79.31 o 
   0  16  16    11721.64    11224.91    157.83 o 
   1  16  16     1787.98     1970.74     57.45 o 
   2  16  16       35.18       56.54     57.02 o 
   3  16  16     3962.51     4018.34     67.22 o 
   4  16  16     2644.24     2392.84     61.95 o 
   5  16  16     5207.97     4985.60     70.85 o 
   6  16  16     3031.67     2972.90     87.33 o 
   7  16  16        8.21       65.67     62.51 o 
   8  16  16      309.07      427.67     72.28 o 
   1  17  16       36.54      168.67     54.83 o 
   2  17  16      260.63      262.09     53.43 o 
   3  17  16     4190.29     3973.11     62.08 o 
   4  17  16     1221.25     1186.81     60.09 o 
   5  17  16     2335.38     2654.16     70.36 o 
   6  17  16     2200.07     2272.89     67.37 o 
   7  17  16      648.83      651.56     75.17 o 
   8  17  16      512.68      507.37     82.28 o 
   0  18  16       74.51      159.77     74.10 o 
   1  18  16     5147.80     5350.95     75.88 o 
   2  18  16      146.55      219.71     59.92 o 
   3  18  16       50.23      141.38     54.88 o 
   4  18  16      426.41      449.18     60.51 o 
   5  18  16        0.85       66.58     63.33 o 
   6  18  16      565.61      501.55     62.17 o 
   7  18  16       70.10      112.96     66.39 o 
   1  19  16     3874.98     4124.33     64.61 o 
   2  19  16      186.13      118.27     56.72 o 
   3  19  16       16.46       20.83     53.37 o 
   4  19  16        0.01       -5.23     59.36 o 
   5  19  16       78.61      165.57     57.63 o 
   6  19  16      683.62      624.09     67.86 o 
   7  19  16       24.22      135.84     76.98 o 
   0  20  16      701.08      728.59     85.40 o 
   1  20  16      927.85      937.22     53.56 o 
   2  20  16      426.94      431.11     59.48 o 
   3  20  16      746.65      709.39     57.33 o 
   4  20  16       19.53        7.43     57.96 o 
   5  20  16      771.14      910.48     63.01 o 
   6  20  16      193.75      318.94     75.02 o 
   7  20  16      578.04      624.36     79.91 o 
   1  21  16       95.07       98.48     54.48 o 
   2  21  16      644.36      673.67     56.70 o 
   3  21  16      444.83      463.12     60.47 o 
   4  21  16      571.56      611.91     64.46 o 
   5  21  16      634.60      587.18     64.61 o 
   6  21  16       71.52       74.46     69.94 o 
   7  21  16      637.42      677.64    101.37 o 
   0  22  16      116.49      129.52     80.34 o 
   1  22  16      220.48      232.15     56.14 o 
   2  22  16      671.43      669.64     58.82 o 
   3  22  16     3194.32     3246.72     81.28 o 
   4  22  16     2139.98     2143.64     70.30 o 
   5  22  16     2265.59     2113.74     74.02 o 
   6  22  16        6.99       82.31     70.65 o 
   1  23  16     2854.05     2872.55     61.45 o 
   2  23  16       86.95       84.34     59.23 o 
   3  23  16      352.22      357.51     59.38 o 
   4  23  16      643.32      662.19     68.64 o 
   5  23  16      456.65      541.36     73.00 o 
   6  23  16       12.67       79.03     74.86 o 
   0  24  16     1450.24     1436.85     85.65 o 
   1  24  16     2883.27     2851.46     66.54 o 
   2  24  16      707.82      662.62     62.20 o 
   3  24  16      717.68      772.46     63.73 o 
   4  24  16      352.75      423.58     69.79 o 
   5  24  16      630.10      722.01     76.89 o 
   1  25  16     1656.99     1592.26     66.42 o 
   2  25  16      103.01       72.80     56.25 o 
   3  25  16       84.95      203.99     65.04 o 
   4  25  16      699.49      664.13     69.31 o 
   5  25  16      179.25      181.81     74.29 o 
   0  26  16       74.80      187.53     95.64 o 
   1  26  16      694.33      571.91     62.72 o 
   2  26  16       18.27      112.35     65.93 o 
   3  26  16      688.61      634.93     69.14 o 
   4  26  16       68.93       61.31     73.94 o 
   5  26  16        2.33      132.61    206.32 o 
   1  27  16      163.49      126.17     61.60 o 
   2  27  16       33.02       83.11     70.73 o 
   3  27  16       87.23      177.73     67.83 o 
   4  27  16      208.68      273.66     78.80 o 
   0  28  16      957.22     1050.04    111.04 o 
   1  28  16       11.67       23.21     64.69 o 
   2  28  16       45.22       74.08     73.50 o 
   3  28  16        1.46       83.36     83.94 o 
   1  29  16     1188.19     1263.26     80.73 o 
   2  29  16      127.83      142.61     74.95 o 
   0  30  16      463.30      466.64    107.66 o 
   1  30  16      612.33      595.29     80.14 o 
   1   1  17     1024.23     1153.87     65.19 o 
   2   1  17     1447.94     1328.60     57.83 o 
   3   1  17     4714.55     4623.22     71.30 o 
   4   1  17        4.39      135.88     68.78 o 
   5   1  17     4143.77     4139.59     98.50 o 
   6   1  17      439.01      574.67     59.70 o 
   7   1  17     5045.87     4903.36    100.07 o 
   8   1  17      480.94      421.48     67.54 o 
   9   1  17      361.57      356.11     79.67 o 
   0   2  17     1011.23      988.70     77.34 o 
   1   2  17    21409.04    20496.90    219.67 o 
   2   2  17      111.80      154.58     56.21 o 
   3   2  17       72.56      234.71     61.97 o 
   4   2  17        5.29       23.81     60.39 o 
   5   2  17    13897.77    14419.92    196.95 o 
   6   2  17      276.50      416.29     69.06 o 
   7   2  17     4584.48     4635.77     72.58 o 
   8   2  17      260.91      289.77     68.61 o 
   9   2  17       86.96       95.31     80.66 o 
   1   3  17     5984.87     6450.83     69.24 o 
   2   3  17       82.77       68.83     55.33 o 
   3   3  17    12194.04    13167.43    152.71 o 
   4   3  17       22.95       69.81     58.18 o 
   5   3  17    11356.59    11117.67    202.83 o 
   6   3  17      428.69      417.34     60.01 o 
   7   3  17     3903.82     3584.95     72.83 o 
   8   3  17      579.86      541.58     71.38 o 
   9   3  17     1413.29     1604.11     81.49 o 
   0   4  17     5266.90     4862.62     90.88 o 
   1   4  17    16473.58    17344.35    151.56 o 
   2   4  17       33.74       63.72     52.36 o 
   3   4  17    10158.07    10124.33    157.37 o 
   4   4  17        2.18       15.56     55.72 o 
   5   4  17    11840.97    11991.24    261.17 o 
   6   4  17      493.39      485.14     61.25 o 
   7   4  17     2118.26     2009.66     66.17 o 
   8   4  17      102.65      203.83     63.41 o 
   9   4  17      247.43      209.15     76.04 o 
   1   5  17     3595.12     3139.61     61.85 o 
   2   5  17     1892.49     1988.11     58.57 o 
   3   5  17     7833.90     7663.17    135.33 o 
   4   5  17      832.59     1060.85     60.86 o 
   5   5  17     3277.45     3138.02     65.59 o 
   6   5  17      249.01      187.42     60.09 o 
   7   5  17     3192.35     3168.03     76.38 o 
   8   5  17       68.57       45.60     65.46 o 
   9   5  17       44.22       59.86     79.68 o 
   0   6  17     2435.00     2440.63     83.70 o 
   1   6  17     1319.20     1141.87     58.05 o 
   2   6  17      164.93      287.33     55.32 o 
   3   6  17     1591.18     1472.54     61.97 o 
   4   6  17      117.67       71.27     59.72 o 
   5   6  17      654.80      686.42     59.34 o 
   6   6  17     1068.60     1023.11     61.18 o 
   7   6  17      754.74      832.87     72.38 o 
   8   6  17       43.67      112.12     66.45 o 
   9   6  17      228.43      347.77     80.87 o 
   1   7  17      130.91      213.17     56.55 o 
   2   7  17     7062.30     6909.50     70.66 o 
   3   7  17       32.37       76.13     51.05 o 
   4   7  17     6127.58     6291.14     85.52 o 
   5   7  17     2555.20     2585.38     60.78 o 
   6   7  17      304.77      323.83     58.90 o 
   7   7  17      369.83      317.97     67.21 o 
   8   7  17       23.66      101.26     63.66 o 
   9   7  17        5.79       34.34     77.49 o 
   0   8  17      336.40      369.40     85.86 o 
   1   8  17    13727.17    12282.74    123.76 o 
   2   8  17       22.63      103.82     50.24 o 
   3   8  17     1457.33     1363.42     60.84 o 
   4   8  17     1557.40     1513.03     59.94 o 
   5   8  17        1.15       79.44     60.67 o 
   6   8  17      634.91      577.44     59.78 o 
   7   8  17       10.99      116.57     67.66 o 
   8   8  17       38.89      100.65     73.98 o 
   9   8  17        1.69       45.04     86.79 o 
   1   9  17      101.21      180.51     52.91 o 
   2   9  17     2845.29     2983.18     59.66 o 
   3   9  17     1625.91     1697.07     59.18 o 
   4   9  17      750.17      869.89     56.81 o 
   5   9  17     3851.26     3721.60     81.55 o 
   6   9  17      856.68      841.28     58.83 o 
   7   9  17     4385.27     3979.96     97.56 o 
   8   9  17        7.45       66.06     75.18 o 
   9   9  17      729.36      691.80     93.36 o 
   0  10  17      207.77      381.06     84.64 o 
   1  10  17      359.76      576.23     55.16 o 
   2  10  17      112.28      121.30     53.02 o 
   3  10  17      140.34      104.96     51.28 o 
   4  10  17     1955.49     2042.88     58.75 o 
   5  10  17    10641.35    10336.32    138.55 o 
   6  10  17        1.31       68.38     57.19 o 
   7  10  17       78.48      188.37     66.95 o 
   8  10  17      266.71      274.29     72.94 o 
   9  10  17       72.57      128.64     86.16 o 
   1  11  17     2905.86     3087.97     64.22 o 
   2  11  17     1355.83     1395.28     56.33 o 
   3  11  17     2516.44     2434.62     62.00 o 
   4  11  17      371.31      351.15     54.86 o 
   5  11  17       88.01      129.57     55.71 o 
   6  11  17      822.11      926.44     58.20 o 
   7  11  17     2432.34     2234.11     72.06 o 
   8  11  17      138.42      138.53     68.79 o 
   0  12  17     3772.71     4004.73     94.95 o 
   1  12  17     7255.00     6897.64     80.15 o 
   2  12  17        1.29       79.05     50.22 o 
   3  12  17     2541.63     2717.75     62.01 o 
   4  12  17     1000.38     1136.64     59.30 o 
   5  12  17     1998.85     2072.28     62.76 o 
   6  12  17       26.91       60.42     57.29 o 
   7  12  17      778.72      732.15     68.38 o 
   8  12  17       19.09       17.43     78.16 o 
   1  13  17     2110.19     2260.54     59.45 o 
   2  13  17     2175.17     2515.38     58.79 o 
   3  13  17     2111.40     2172.90     59.75 o 
   4  13  17      374.05      364.27     54.22 o 
   5  13  17     2038.46     2076.53     64.48 o 
   6  13  17      693.72      662.74     64.73 o 
   7  13  17      383.24      413.97     63.64 o 
   8  13  17      395.87      470.57     79.73 o 
   0  14  17    11319.71    11717.28    155.96 o 
   1  14  17     1199.03     1047.75     54.75 o 
   2  14  17      307.91      324.22     56.09 o 
   3  14  17     3722.32     3671.55     64.33 o 
   4  14  17       56.06       75.96     56.17 o 
   5  14  17      728.84      762.37     57.95 o 
   6  14  17       51.11       93.26     61.98 o 
   7  14  17      504.79      529.69     66.33 o 
   8  14  17       14.56      146.09     93.15 o 
   1  15  17      164.46      195.14     55.59 o 
   2  15  17      472.05      575.44     52.70 o 
   3  15  17     4594.19     4565.48     80.04 o 
   4  15  17        1.35       36.45     50.84 o 
   5  15  17      109.04      136.73     62.24 o 
   6  15  17      721.41      707.65     61.56 o 
   7  15  17      680.81      640.81     75.59 o 
   8  15  17       14.63       74.50     83.35 o 
   0  16  17      566.42      521.64     76.25 o 
   1  16  17       92.99       91.67     52.49 o 
   2  16  17       44.64      117.71     50.92 o 
   3  16  17       88.27      110.28     52.43 o 
   4  16  17      601.48      507.54     57.89 o 
   5  16  17       56.64      108.94     64.44 o 
   6  16  17       28.95       19.15     61.25 o 
   7  16  17      118.13      202.63     66.76 o 
   8  16  17       22.68      156.88     88.25 o 
   1  17  17       39.62       88.63     53.64 o 
   2  17  17     2998.34     2827.69     59.46 o 
   3  17  17     2677.55     2689.91     62.39 o 
   4  17  17      290.26      300.44     57.61 o 
   5  17  17       60.24       38.75     62.37 o 
   6  17  17       13.85       50.65     65.60 o 
   7  17  17      252.34      151.86     77.71 o 
   0  18  17     1151.55     1291.72     76.44 o 
   1  18  17       14.20      136.32     58.23 o 
   2  18  17     2554.28     2657.94     61.93 o 
   3  18  17     1686.78     1642.67     56.54 o 
   4  18  17      770.40      707.52     57.29 o 
   5  18  17     2659.31     2662.13     65.06 o 
   6  18  17       47.24      146.62     66.52 o 
   7  18  17      178.35      247.54     72.70 o 
   1  19  17      666.29      755.73     53.90 o 
   2  19  17     2493.74     2203.32     59.55 o 
   3  19  17     2141.63     2162.67     65.86 o 
   4  19  17      695.40      726.99     56.08 o 
   5  19  17     2685.87     2702.13    101.96 o 
   6  19  17       23.07       97.51     62.18 o 
   7  19  17      506.83      502.15     79.51 o 
   0  20  17       55.55      134.46     86.05 o 
   1  20  17     1468.81     1392.95     60.63 o 
   2  20  17        1.16       33.24     58.16 o 
   3  20  17     5558.72     5382.47     70.33 o 
   4  20  17       91.89      188.50     59.82 o 
   5  20  17      126.79      205.23     56.58 o 
   6  20  17       17.75      114.37     72.79 o 
   7  20  17     1251.66     1293.89     83.83 o 
   1  21  17     3869.47     3814.92     66.56 o 
   2  21  17     1017.66     1029.60     57.52 o 
   3  21  17     2596.68     2686.16     66.26 o 
   4  21  17      187.38      247.19     63.15 o 
   5  21  17      647.54      607.16     63.19 o 
   6  21  17        1.57      103.54     76.49 o 
   0  22  17     2147.66     1996.47     90.72 o 
   1  22  17        5.43       74.24     54.38 o 
   2  22  17       20.05      112.75     56.86 o 
   3  22  17     1392.78     1364.58     62.79 o 
   4  22  17       40.50       66.23     59.61 o 
   5  22  17     1154.19     1353.78     69.62 o 
   6  22  17      197.00      274.70     81.61 o 
   1  23  17      158.90      238.59     57.37 o 
   2  23  17      197.69      213.74     59.18 o 
   3  23  17      130.49      116.57     55.75 o 
   4  23  17       41.91      139.50     65.13 o 
   5  23  17      130.63      136.62     70.05 o 
   6  23  17     1202.49     1224.27     86.13 o 
   0  24  17     1448.13     1640.05     96.72 o 
   1  24  17      198.72      227.66     59.52 o 
   2  24  17       18.04       50.66     60.04 o 
   3  24  17     3090.06     3212.55     91.82 o 
   4  24  17      538.94      613.46     76.36 o 
   5  24  17       31.20      118.56     78.39 o 
   1  25  17     1036.06     1084.04     59.77 o 
   2  25  17       15.95       22.12     62.37 o 
   3  25  17      754.45      701.70     67.43 o 
   4  25  17      127.57      159.20     72.48 o 
   5  25  17      643.13      723.61     85.94 o 
   0  26  17     1118.49     1079.31     95.61 o 
   1  26  17      919.19      925.15     64.54 o 
   2  26  17       21.19        9.48     64.70 o 
   3  26  17     1857.66     1902.05     80.21 o 
   4  26  17        6.20       -6.28     73.43 o 
   1  27  17      857.13      779.02     61.58 o 
   2  27  17        5.69       64.70     67.62 o 
   3  27  17     1603.84     1452.94     90.73 o 
   4  27  17       84.80      197.50     85.21 o 
   0  28  17      334.04      325.86    100.23 o 
   1  28  17      566.81      559.13     74.11 o 
   2  28  17        0.01       59.52     72.03 o 
   3  28  17     1694.92     1609.20     84.28 o 
   1  29  17       46.25      146.22     73.39 o 
   2  29  17      808.09      855.44     79.88 o 
   0   0  18    10990.32    10606.38    251.95 o 
   1   0  18    48262.39    46848.68    699.49 o 
   2   0  18    20061.80    19274.35    294.87 o 
   3   0  18    23342.12    23643.33    381.32 o 
   4   0  18     8273.55     8942.11    212.60 o 
   5   0  18       24.45       78.25    117.78 o 
   6   0  18       23.04       16.95     91.38 o 
   7   0  18     1908.58     2052.47     96.63 o 
   8   0  18     1355.02     1311.08     96.65 o 
   9   0  18      663.65      615.31    112.66 o 
   1   1  18    11870.78    10997.41    113.79 o 
   2   1  18     4960.90     4850.34     67.57 o 
   3   1  18     2785.02     2742.54     60.97 o 
   4   1  18     3651.27     3463.10     66.32 o 
   5   1  18     4711.72     4716.86     87.64 o 
   6   1  18     3723.48     3617.34    112.16 o 
   7   1  18      127.85      131.98     60.44 o 
   8   1  18       64.40      139.42     64.88 o 
   9   1  18       50.71      130.19     83.87 o 
   0   2  18      442.37      478.57     74.08 o 
   1   2  18     5100.45     5419.56     67.13 o 
   2   2  18      785.41      864.80     57.70 o 
   3   2  18    29595.33    29450.15    448.86 o 
   4   2  18     7615.27     7611.77     96.75 o 
   5   2  18     6508.35     6523.59    164.15 o 
   6   2  18      548.06      536.36     58.16 o 
   7   2  18       18.16      108.06     69.70 o 
   8   2  18      151.66      167.16     69.48 o 
   9   2  18      258.72      191.93     83.22 o 
   1   3  18     1832.13     1980.81     55.52 o 
   2   3  18        1.65        8.71     53.39 o 
   3   3  18      849.06      849.72     53.73 o 
   4   3  18     1695.20     1800.98     65.33 o 
   5   3  18      572.53      562.38     70.75 o 
   6   3  18     1060.83     1031.80     68.83 o 
   7   3  18      181.65      166.28     68.21 o 
   8   3  18      553.20      600.68     76.64 o 
   9   3  18       24.96       -8.25     80.42 o 
   0   4  18     1356.74      914.47     78.61 o 
   1   4  18     1352.14     1344.32     54.81 o 
   2   4  18     1360.24     1441.39     54.97 o 
   3   4  18     1278.62     1204.03     59.89 o 
   4   4  18      116.84      139.03     60.01 o 
   5   4  18      639.31      662.38     62.46 o 
   6   4  18      346.51      403.40     56.88 o 
   7   4  18       37.67       33.18     61.79 o 
   8   4  18       15.32       30.73     75.69 o 
   9   4  18       33.76      111.28     77.20 o 
   1   5  18    10586.73    10209.65    110.65 o 
   2   5  18      221.44      353.34     52.12 o 
   3   5  18     5930.80     6148.41     80.70 o 
   4   5  18      535.26      591.44     56.64 o 
   5   5  18     2140.57     2107.64     65.67 o 
   6   5  18     3343.67     3359.48     88.95 o 
   7   5  18       37.62       58.28     67.29 o 
   8   5  18      338.23      304.30     70.51 o 
   9   5  18       15.11      100.12     90.76 o 
   0   6  18     4941.02     4601.07     93.57 o 
   1   6  18     5292.70     5216.19     63.32 o 
   2   6  18    15894.93    15510.38    134.75 o 
   3   6  18     3115.31     3172.76     65.66 o 
   4   6  18      228.21      177.63     60.84 o 
   5   6  18      118.97      194.32     56.54 o 
   6   6  18      164.31      259.87     64.64 o 
   7   6  18      747.19      829.18     66.43 o 
   8   6  18       26.56       57.61     69.60 o 
   9   6  18       94.05      185.97     89.98 o 
   1   7  18    23153.46    22467.05    174.16 o 
   2   7  18     1833.22     1767.38     56.86 o 
   3   7  18     7191.33     7356.75     86.11 o 
   4   7  18       55.11       92.01     57.36 o 
   5   7  18     9109.16     9054.48    137.32 o 
   6   7  18     3948.91     3824.08     72.95 o 
   7   7  18     1538.99     1445.77     66.14 o 
   8   7  18      316.21      357.99     72.80 o 
   9   7  18       31.76       96.90     81.73 o 
   0   8  18    11034.57    10795.83    223.12 o 
   1   8  18     5171.85     5049.74     70.51 o 
   2   8  18       32.99      126.86     56.18 o 
   3   8  18     5462.43     5149.57     66.68 o 
   4   8  18      840.59      848.35     54.34 o 
   5   8  18        9.68       48.48     56.27 o 
   6   8  18      995.77      921.86     60.52 o 
   7   8  18       16.20      111.42     69.21 o 
   8   8  18      513.36      452.15     73.77 o 
   9   8  18       12.60      120.99     85.29 o 
   1   9  18    21302.20    22274.09    204.97 o 
   2   9  18      914.74      755.06     53.97 o 
   3   9  18     5378.23     6044.94     71.97 o 
   4   9  18      326.58      242.65     57.07 o 
   5   9  18       75.79      126.41     53.88 o 
   6   9  18     2630.79     2657.15     68.52 o 
   7   9  18      236.83      281.13     70.10 o 
   8   9  18     1112.34      950.59     72.30 o 
   9   9  18      164.52      285.52     96.50 o 
   0  10  18     1513.35     1794.39     82.09 o 
   1  10  18      425.12      477.38     57.91 o 
   2  10  18     2532.14     2624.09     60.39 o 
   3  10  18       69.72      159.26     57.87 o 
   4  10  18       17.25       67.53     53.36 o 
   5  10  18        8.08      104.16     56.63 o 
   6  10  18      192.94      168.82     55.24 o 
   7  10  18       38.35      119.84     66.34 o 
   8  10  18        3.06       84.60     75.47 o 
   1  11  18        5.18       47.70     55.05 o 
   2  11  18    15798.17    14869.32    168.07 o 
   3  11  18      347.81      397.19     52.99 o 
   4  11  18      576.75      615.94     56.13 o 
   5  11  18      159.69      229.99     55.62 o 
   6  11  18       41.74      148.84     55.85 o 
   7  11  18      798.01      803.51     62.36 o 
   8  11  18      753.33      752.14     88.63 o 
   0  12  18    15281.82    16602.35    194.70 o 
   1  12  18      943.01     1028.24     59.16 o 
   2  12  18     8496.45     8766.12     87.87 o 
   3  12  18     4779.91     4909.28     69.48 o 
   4  12  18      151.48      242.67     52.11 o 
   5  12  18     1375.22     1388.94     62.34 o 
   6  12  18        0.78       12.58     59.42 o 
   7  12  18       60.44      153.16     68.59 o 
   8  12  18      555.64      499.23     81.06 o 
   1  13  18      511.82      528.26     56.50 o 
   2  13  18      781.71      795.02     56.50 o 
   3  13  18     1029.68     1195.60     59.86 o 
   4  13  18       52.28      110.38     56.67 o 
   5  13  18       12.53       17.03     60.93 o 
   6  13  18      891.12      866.28     65.51 o 
   7  13  18      148.14      154.25     73.28 o 
   8  13  18       28.21       34.45     79.12 o 
   0  14  18     4560.30     4175.45     85.43 o 
   1  14  18     8030.79     7878.83     93.87 o 
   2  14  18     4091.17     4591.06     64.62 o 
   3  14  18       17.21       75.68     54.81 o 
   4  14  18     2856.03     2793.65     62.57 o 
   5  14  18     2583.64     2355.38     63.25 o 
   6  14  18     1549.16     1550.86     62.67 o 
   7  14  18      144.33      179.74     70.20 o 
   8  14  18       65.11      122.05     90.80 o 
   1  15  18     1404.90     1560.28     56.16 o 
   2  15  18      506.33      505.87     54.46 o 
   3  15  18      379.21      456.19     57.38 o 
   4  15  18      669.72      657.19     58.68 o 
   5  15  18      547.81      646.20     58.55 o 
   6  15  18      574.56      426.06     58.99 o 
   7  15  18       15.12       73.08     66.70 o 
   8  15  18        0.34       92.56     87.74 o 
   0  16  18     2144.70     2688.33     95.67 o 
   1  16  18     2249.77     2477.52     61.55 o 
   2  16  18      265.77      387.97     57.62 o 
   3  16  18     4262.77     4503.97     75.99 o 
   4  16  18     2089.45     1994.34     61.34 o 
   5  16  18     2252.10     2303.11     67.06 o 
   6  16  18     1929.91     1796.56     71.99 o 
   7  16  18      161.11      221.55     69.68 o 
   1  17  18     2239.30     2277.73     59.31 o 
   2  17  18        6.28       76.35     56.24 o 
   3  17  18        8.87       41.41     54.90 o 
   4  17  18      735.53      784.56     57.03 o 
   5  17  18     2111.13     2186.47     71.60 o 
   6  17  18       61.46        0.36     66.24 o 
   7  17  18      123.33      152.34     75.85 o 
   0  18  18     2421.35     2843.11     84.01 o 
   1  18  18     6033.83     6013.92     66.84 o 
   2  18  18     1865.11     1981.71     61.34 o 
   3  18  18     1808.36     1691.15     59.55 o 
   4  18  18      157.38      250.53     60.74 o 
   5  18  18       69.40      136.38     61.53 o 
   6  18  18       19.35       87.33     62.23 o 
   7  18  18      437.04      506.92     74.43 o 
   1  19  18      453.35      418.94     54.48 o 
   2  19  18      235.21      295.36     55.83 o 
   3  19  18      540.56      583.48     54.91 o 
   4  19  18        0.69       83.44     54.91 o 
   5  19  18      576.50      583.56     65.66 o 
   6  19  18      107.54      131.96     63.63 o 
   7  19  18       15.26      -32.65     85.54 o 
   0  20  18     1133.17     1163.14     82.76 o 
   1  20  18        3.67        3.81     55.40 o 
   2  20  18      552.97      614.89     54.29 o 
   3  20  18       29.64      125.89     66.35 o 
   4  20  18     1581.32     1542.27     59.88 o 
   5  20  18      161.58      154.08     66.02 o 
   6  20  18        1.23       69.16     69.48 o 
   1  21  18      286.09      308.17     55.28 o 
   2  21  18     1456.99     1236.60     58.03 o 
   3  21  18      715.31      768.05     64.41 o 
   4  21  18     1790.46     1763.35     64.21 o 
   5  21  18      323.71      379.15     71.37 o 
   6  21  18       73.99       17.45     77.85 o 
   0  22  18      111.38      249.88     82.82 o 
   1  22  18      176.15      195.44     55.85 o 
   2  22  18      638.93      540.50     60.24 o 
   3  22  18     1490.40     1547.31     63.46 o 
   4  22  18      175.49      177.48     63.72 o 
   5  22  18      119.57      208.85     64.26 o 
   6  22  18       89.25      109.68     77.59 o 
   1  23  18     4530.80     4583.15     68.02 o 
   2  23  18      866.17      996.56     61.78 o 
   3  23  18     1998.68     1958.18     64.92 o 
   4  23  18        5.01       14.41     65.59 o 
   5  23  18     1085.61     1084.43     74.05 o 
   0  24  18     1715.57     1728.78    104.31 o 
   1  24  18      578.63      554.57     59.79 o 
   2  24  18      185.09      253.37     65.95 o 
   3  24  18     2867.75     2936.07     71.94 o 
   4  24  18      382.38      423.54     66.15 o 
   5  24  18      193.47      130.49     80.07 o 
   1  25  18     3644.38     3601.35     78.58 o 
   2  25  18      143.52      258.10     60.79 o 
   3  25  18        8.37       44.92     65.15 o 
   4  25  18      162.51      122.74     75.71 o 
   5  25  18      941.07     1065.33    122.90 o 
   0  26  18       13.62       45.44     78.77 o 
   1  26  18      214.82      293.27     67.15 o 
   2  26  18     1210.15     1168.14     69.29 o 
   3  26  18      360.11      475.06     70.17 o 
   4  26  18        0.97      159.60     81.42 o 
   1  27  18      100.44      170.50     64.26 o 
   2  27  18      104.64      173.44     78.21 o 
   3  27  18        0.68      136.40     80.18 o 
   0  28  18      282.91      250.24    102.89 o 
   1  28  18      866.29     1040.87     78.58 o 
   2  28  18       62.81      104.56     69.17 o 
   1  29  18     1174.61     1103.37     77.03 o 
   1   1  19     3078.11     2938.74     62.24 o 
   2   1  19      993.78     1133.01     59.56 o 
   3   1  19        4.48       53.45     54.30 o 
   4   1  19     1899.84     1721.61     64.00 o 
   5   1  19      462.79      549.84     64.18 o 
   6   1  19      131.73      191.22     71.98 o 
   7   1  19      176.38      234.86     62.52 o 
   8   1  19        4.12       45.01     65.37 o 
   9   1  19       67.07      134.05     81.05 o 
   0   2  19    21549.92    20303.44    285.17 o 
   1   2  19      251.16      275.03     52.16 o 
   2   2  19    10605.82    10984.89    162.47 o 
   3   2  19     5529.92     5061.34     67.99 o 
   4   2  19      819.10      915.41     61.06 o 
   5   2  19       49.26      127.15     63.20 o 
   6   2  19      201.56      221.52     57.35 o 
   7   2  19      224.79      336.72     59.18 o 
   8   2  19        4.49       77.86     67.25 o 
   9   2  19      356.57      462.21     90.78 o 
   1   3  19     4213.55     4216.03     64.34 o 
   2   3  19    22365.73    21975.99    214.56 o 
   3   3  19    11763.91    11236.53    106.19 o 
   4   3  19     1349.17     1434.42     63.30 o 
   5   3  19     1757.33     1682.56     67.54 o 
   6   3  19       16.00       85.18     58.78 o 
   7   3  19        2.34       91.15     61.24 o 
   8   3  19      268.41      334.89     75.20 o 
   9   3  19      421.23      668.93     86.59 o 
   0   4  19     7137.93     6277.66     94.62 o 
   1   4  19      313.35      406.39     50.74 o 
   2   4  19     3839.12     3740.90     60.98 o 
   3   4  19     3945.62     3844.30     65.09 o 
   4   4  19     6581.71     6875.71     97.74 o 
   5   4  19     8604.75     8623.75    113.88 o 
   6   4  19       11.89       77.81     63.89 o 
   7   4  19      997.16      885.95     61.69 o 
   8   4  19       14.22       66.04     71.36 o 
   9   4  19      349.33      251.34     82.63 o 
   1   5  19     1569.71     1720.53     58.75 o 
   2   5  19     9816.07    10247.90    105.87 o 
   3   5  19     2529.37     2651.74     63.20 o 
   4   5  19     7311.20     7474.22    122.76 o 
   5   5  19      377.96      400.55     59.86 o 
   6   5  19      167.97      169.66     68.39 o 
   7   5  19      782.88      775.70     65.53 o 
   8   5  19       83.15      110.35     70.70 o 
   9   5  19       62.63      131.18     96.19 o 
   0   6  19     3527.83     3115.25     87.61 o 
   1   6  19     8821.35     8749.77     71.50 o 
   2   6  19     3921.33     3672.31     58.17 o 
   3   6  19       85.44      109.87     58.71 o 
   4   6  19     6010.16     6294.24     74.31 o 
   5   6  19       29.10      100.07     56.79 o 
   6   6  19     1230.50     1266.64     66.02 o 
   7   6  19      430.62      474.81     70.95 o 
   8   6  19      434.66      418.16     69.13 o 
   9   6  19       28.09       72.14     94.15 o 
   1   7  19     5045.50     5242.15     66.08 o 
   2   7  19      934.35      799.45     55.66 o 
   3   7  19       18.57        0.98     55.11 o 
   4   7  19       27.19       82.62     53.63 o 
   5   7  19       38.10      119.46     57.14 o 
   6   7  19       14.42       14.15     56.89 o 
   7   7  19       38.39       90.33     66.61 o 
   8   7  19      594.41      643.88     73.99 o 
   9   7  19        7.64      -69.83     85.80 o 
   0   8  19      557.86      452.17     73.71 o 
   1   8  19      447.92      717.72     59.06 o 
   2   8  19      151.57      226.91     54.51 o 
   3   8  19      165.42      165.37     55.54 o 
   4   8  19      339.28      377.54     53.27 o 
   5   8  19       91.85      150.32     58.03 o 
   6   8  19        2.15      -15.43     63.39 o 
   7   8  19      537.51      616.79     65.04 o 
   8   8  19      148.12      161.15     77.32 o 
   1   9  19     4588.56     4515.61     61.12 o 
   2   9  19     7577.85     7831.73     72.71 o 
   3   9  19     2987.14     3095.68     68.06 o 
   4   9  19     2460.77     2494.03     56.88 o 
   5   9  19      157.06      164.74     57.01 o 
   6   9  19       58.24      222.46     63.67 o 
   7   9  19        3.42       46.76     68.44 o 
   8   9  19      124.27      193.81     78.99 o 
   0  10  19    40447.50    39800.89    610.17 o 
   1  10  19      391.74      354.46     51.13 o 
   2  10  19     2606.08     2881.27     63.28 o 
   3  10  19     8968.98     9305.19    107.77 o 
   4  10  19     1729.71     1896.33     58.79 o 
   5  10  19      383.36      435.27     56.91 o 
   6  10  19      208.87      253.11     65.71 o 
   7  10  19      154.94      154.08     72.13 o 
   8  10  19      308.76      303.20     70.85 o 
   1  11  19      589.10      589.88     58.42 o 
   2  11  19    11254.00    11034.66     91.26 o 
   3  11  19     1181.49      949.06     53.89 o 
   4  11  19     5232.35     4931.19     63.94 o 
   5  11  19       45.87      113.87     60.26 o 
   6  11  19     3781.51     3585.39     65.80 o 
   7  11  19      377.34      354.27     65.86 o 
   8  11  19      254.80      282.44     79.06 o 
   0  12  19     2341.84     2442.11     87.20 o 
   1  12  19     6737.11     7588.69     91.49 o 
   2  12  19     1197.55     1271.07     63.14 o 
   3  12  19     2918.03     3030.86     63.74 o 
   4  12  19     1398.58     1423.08     58.42 o 
   5  12  19      197.15      189.82     60.53 o 
   6  12  19      775.52      711.81     61.19 o 
   7  12  19       98.14      187.67     65.50 o 
   8  12  19      712.46      588.97     86.49 o 
   1  13  19       58.16       76.93     54.34 o 
   2  13  19     9633.87     8874.12     99.00 o 
   3  13  19      140.74      264.63     55.42 o 
   4  13  19      192.76      172.17     52.55 o 
   5  13  19     1128.38     1110.72     60.40 o 
   6  13  19     1988.92     2064.38     70.72 o 
   7  13  19     1256.02     1253.22     69.08 o 
   8  13  19      520.11      520.92     96.14 o 
   0  14  19       21.61       61.58     73.70 o 
   1  14  19     2138.98     2111.11     59.87 o 
   2  14  19     3147.70     3270.17     78.12 o 
   3  14  19       51.01       59.94     57.91 o 
   4  14  19      871.52      814.42     58.87 o 
   5  14  19       40.45       91.23     54.46 o 
   6  14  19      140.99      198.60     60.89 o 
   7  14  19      241.73      350.89     73.83 o 
   8  14  19      111.74       99.69     92.83 o 
   1  15  19     2567.22     2456.04     60.68 o 
   2  15  19        3.68       58.49     55.17 o 
   3  15  19       86.02       97.98     52.94 o 
   4  15  19      334.50      367.22     57.22 o 
   5  15  19     2652.28     2594.76     63.02 o 
   6  15  19       90.26       84.97     62.36 o 
   7  15  19       40.59       72.76     69.00 o 
   8  15  19        3.49       42.13    440.25 o 
   0  16  19     7703.65     7995.69    128.82 o 
   1  16  19     1163.73     1138.52     52.91 o 
   2  16  19       23.85      167.16     56.24 o 
   3  16  19       43.98       87.82     59.04 o 
   4  16  19     3086.31     2889.78     66.66 o 
   5  16  19      801.18      856.45     66.65 o 
   6  16  19        9.12      117.71     63.74 o 
   7  16  19      157.07      210.83     73.65 o 
   1  17  19      163.80      132.35     53.12 o 
   2  17  19      282.94      376.88     53.96 o 
   3  17  19      370.08      343.61     54.33 o 
   4  17  19      500.37      481.37     56.20 o 
   5  17  19      964.42     1127.09     66.63 o 
   6  17  19     1418.48     1354.42     72.81 o 
   7  17  19       16.64      147.54     77.18 o 
   0  18  19     5509.78     5074.19     92.95 o 
   1  18  19     1653.52     1573.42     58.61 o 
   2  18  19      176.23      261.01     54.73 o 
   3  18  19     1838.15     1894.31     59.66 o 
   4  18  19     4226.10     4436.16     84.27 o 
   5  18  19        4.43       77.50     62.97 o 
   6  18  19      685.04      752.11     70.63 o 
   7  18  19      159.65      243.39     77.04 o 
   1  19  19       25.46       68.19     53.27 o 
   2  19  19      535.94      556.75     51.63 o 
   3  19  19      106.28      166.77     52.60 o 
   4  19  19       73.08       93.57     63.67 o 
   5  19  19      488.37      484.19     67.92 o 
   6  19  19      217.74      296.24     66.60 o 
   7  19  19      217.37      352.86     82.01 o 
   0  20  19     6125.91     6203.82    108.45 o 
   1  20  19     6779.54     6841.17     77.94 o 
   2  20  19       45.45      118.74     51.85 o 
   3  20  19      984.44      935.01     59.11 o 
   4  20  19      294.33      389.42     66.89 o 
   5  20  19      117.00      172.94     72.55 o 
   6  20  19       21.91      115.17     81.93 o 
   1  21  19        2.08       42.06     57.08 o 
   2  21  19      666.67      633.73     58.63 o 
   3  21  19      958.02      892.05     58.97 o 
   4  21  19      163.20      238.00     66.87 o 
   5  21  19      515.86      479.71     72.18 o 
   6  21  19       12.42      118.42     81.19 o 
   0  22  19     1918.75     1952.49     83.52 o 
   1  22  19      104.99       35.15     58.49 o 
   2  22  19       11.04       83.19     54.49 o 
   3  22  19     2205.51     2205.69     63.14 o 
   4  22  19       77.77      108.92     70.09 o 
   5  22  19       11.70      132.55     72.39 o 
   6  22  19      175.29      210.58     73.27 o 
   1  23  19       74.68      175.30     61.70 o 
   2  23  19      394.34      492.31     60.39 o 
   3  23  19      295.01      327.04     63.23 o 
   4  23  19      249.48      289.17     66.04 o 
   5  23  19      112.15      207.21     69.15 o 
   0  24  19     1629.72     1718.62     95.25 o 
   1  24  19       58.88      142.17     59.27 o 
   2  24  19      145.92      207.53     62.30 o 
   3  24  19      205.63      274.00     64.78 o 
   4  24  19       38.30        9.67     74.42 o 
   5  24  19      171.55      159.85     80.21 o 
   1  25  19     1656.20     1535.40     62.72 o 
   2  25  19      224.55      209.59     60.76 o 
   3  25  19      132.61      171.01     71.16 o 
   4  25  19      334.97      253.43     75.22 o 
   0  26  19       21.88      111.96     87.53 o 
   1  26  19     1730.19     1836.14     68.82 o 
   2  26  19      269.70      289.12     66.14 o 
   3  26  19       32.47       15.06     70.59 o 
   4  26  19      233.10      310.61     83.36 o 
   1  27  19     1885.21     1993.24     79.04 o 
   2  27  19     1488.78     1434.82     73.73 o 
   3  27  19       28.75      163.61     81.62 o 
   0  28  19       54.53      172.65    108.89 o 
   1  28  19       81.17      213.01     77.95 o 
   2  28  19      693.25      663.78     78.09 o 
   0   0  20      158.12      105.48    102.63 o 
   1   0  20    19064.15    18513.53    212.88 o 
   2   0  20     7819.30     7837.99    169.52 o 
   3   0  20     5221.12     4779.03     95.63 o 
   4   0  20    11638.28    11981.73    282.46 o 
   5   0  20     2404.41     2304.99     98.07 o 
   6   0  20      759.25      648.58    110.26 o 
   7   0  20      444.06      548.10     85.24 o 
   8   0  20     1930.65     1810.78    121.29 o 
   9   0  20      427.63      541.48    130.07 o 
   1   1  20     8967.06     9345.93     74.44 o 
   2   1  20     1710.09     1559.57     60.01 o 
   3   1  20      308.59      247.69     60.08 o 
   4   1  20     6392.35     6514.99    127.89 o 
   5   1  20     1279.39     1399.06     70.02 o 
   6   1  20     4003.60     3893.18    106.96 o 
   7   1  20      197.55      182.30     59.28 o 
   8   1  20      103.36      193.87     68.00 o 
   9   1  20       42.04      110.87     93.38 o 
   0   2  20     3131.79     3195.42     85.92 o 
   1   2  20     1056.30      973.33     53.77 o 
   2   2  20       41.28      126.71     49.50 o 
   3   2  20     5853.24     5858.21     89.34 o 
   4   2  20     5046.64     5515.85     90.32 o 
   5   2  20     8816.29     8816.85    137.39 o 
   6   2  20      136.25      250.81     63.12 o 
   7   2  20      319.00      311.47     68.03 o 
   8   2  20      775.52      859.95     75.45 o 
   9   2  20        1.55       74.77     91.67 o 
   1   3  20      506.56      538.98     54.02 o 
   2   3  20     2226.19     2114.04     60.50 o 
   3   3  20     1494.87     1603.83     57.76 o 
   4   3  20      430.98      401.23     57.80 o 
   5   3  20     1275.44     1261.33     67.38 o 
   6   3  20     2803.98     2805.80     71.81 o 
   7   3  20      540.95      517.84     67.37 o 
   8   3  20      140.47      169.38     71.01 o 
   9   3  20       68.10      151.79     95.45 o 
   0   4  20     4147.67     4304.65     87.65 o 
   1   4  20    19405.27    19555.03    169.18 o 
   2   4  20      120.58      140.94     52.32 o 
   3   4  20     1711.81     1890.44     63.17 o 
   4   4  20      194.28      170.25     59.06 o 
   5   4  20     1056.96     1076.70     65.62 o 
   6   4  20      510.29      506.44     61.85 o 
   7   4  20      834.24      849.08     65.16 o 
   8   4  20      528.65      499.91     81.92 o 
   9   4  20       46.65       61.71     95.58 o 
   1   5  20     1443.76     1473.72     58.74 o 
   2   5  20      364.46      378.20     55.43 o 
   3   5  20     3478.31     3470.63     61.86 o 
   4   5  20     9861.55     9729.11    131.07 o 
   5   5  20       92.21      207.06     64.51 o 
   6   5  20     2640.05     2637.53     76.21 o 
   7   5  20       52.89       96.24     64.35 o 
   8   5  20        4.93      104.51     75.78 o 
   9   5  20      220.60      304.95     91.11 o 
   0   6  20    12691.25    12676.87    215.40 o 
   1   6  20      602.39      458.01     54.42 o 
   2   6  20     1348.53     1431.26     59.37 o 
   3   6  20    14533.83    14788.51    236.70 o 
   4   6  20     6539.55     6207.96     80.38 o 
   5   6  20      767.03      725.71     57.07 o 
   6   6  20      160.01      202.90     57.23 o 
   7   6  20      243.15      305.86     68.25 o 
   8   6  20     3026.69     2822.01    107.88 o 
   9   6  20       17.41      157.34    408.06 o 
   1   7  20     1555.58     1573.90     52.54 o 
   2   7  20    11993.53    12826.87    100.20 o 
   3   7  20     3684.99     3908.73     65.11 o 
   4   7  20      859.97      941.20     60.88 o 
   5   7  20     1999.93     1962.60     64.11 o 
   6   7  20     4711.32     4658.69     84.02 o 
   7   7  20     2074.61     1838.39     73.07 o 
   8   7  20      270.75      293.20     77.92 o 
   0   8  20    17586.19    17394.52    260.24 o 
   1   8  20     3775.72     3557.72     64.58 o 
   2   8  20     2893.30     3296.91     64.67 o 
   3   8  20     1722.65     1681.64     64.60 o 
   4   8  20    12628.68    12499.53    181.12 o 
   5   8  20        1.39        9.61     60.25 o 
   6   8  20      923.87      963.87     64.42 o 
   7   8  20       26.97       69.78     62.99 o 
   8   8  20     1996.09     2046.51     92.21 o 
   1   9  20      897.52      955.65     56.13 o 
   2   9  20    13615.94    13871.48    144.85 o 
   3   9  20     5901.37     5464.21     68.63 o 
   4   9  20     1668.53     1766.62     58.81 o 
   5   9  20      705.41      707.64     57.27 o 
   6   9  20     2646.77     2630.73     72.52 o 
   7   9  20      302.34      314.46     62.90 o 
   8   9  20      455.47      471.40     78.21 o 
   0  10  20    16044.16    14475.99    216.22 o 
   1  10  20       49.73      196.53     58.48 o 
   2  10  20      184.64      256.83     56.58 o 
   3  10  20     1220.58     1322.31     58.12 o 
   4  10  20       72.24       81.40     52.24 o 
   5  10  20        5.76       63.94     54.34 o 
   6  10  20      221.38      205.17     60.22 o 
   7  10  20       33.80      122.41     66.53 o 
   8  10  20       18.73       65.36     79.00 o 
   1  11  20     2992.28     3064.04     68.43 o 
   2  11  20      132.38      110.91     59.40 o 
   3  11  20      705.39      767.49     58.31 o 
   4  11  20      114.72      152.01     56.60 o 
   5  11  20     1074.16      938.48     58.60 o 
   6  11  20      965.73      967.47     64.68 o 
   7  11  20      874.94      683.99     71.30 o 
   8  11  20       46.99       88.13     80.55 o 
   0  12  20      117.62       74.77     75.91 o 
   1  12  20      920.42     1162.52     63.49 o 
   2  12  20        6.02       52.55     51.40 o 
   3  12  20      173.67      153.96     56.99 o 
   4  12  20     1613.54     1475.31     56.91 o 
   5  12  20      102.74      139.17     58.36 o 
   6  12  20        0.28       90.88     60.69 o 
   7  12  20      377.13      303.17     70.43 o 
   8  12  20     1155.60     1039.79     89.43 o 
   1  13  20     1058.64     1078.05     54.36 o 
   2  13  20     4825.58     4946.26     66.69 o 
   3  13  20      392.98      397.03     54.02 o 
   4  13  20      150.96      145.79     51.86 o 
   5  13  20      132.85      166.49     56.66 o 
   6  13  20     2478.65     2487.50     67.48 o 
   7  13  20       42.55       84.20     75.65 o 
   8  13  20      174.97      166.54     89.87 o 
   0  14  20     3721.17     4152.51     86.03 o 
   1  14  20     1990.52     1684.98     57.00 o 
   2  14  20      554.68      643.63     52.06 o 
   3  14  20       20.87      196.66     55.92 o 
   4  14  20     5098.90     4911.13     86.86 o 
   5  14  20      206.74      281.25     58.04 o 
   6  14  20       49.32       58.57     62.05 o 
   7  14  20     1221.25     1288.11     75.33 o 
   8  14  20     1910.78     1507.22    194.59 o 
   1  15  20       54.39       95.72     59.56 o 
   2  15  20     2010.27     2160.29     59.57 o 
   3  15  20      460.15      545.21     60.11 o 
   4  15  20      617.32      694.54     55.23 o 
   5  15  20      247.46      257.83     56.94 o 
   6  15  20     2165.03     2194.65     96.44 o 
   7  15  20       53.75       56.48     76.84 o 
   0  16  20    31565.53    29067.24    310.61 o 
   1  16  20      840.74      985.64     54.34 o 
   2  16  20      230.39      222.27     52.11 o 
   3  16  20      155.39      133.11     56.69 o 
   4  16  20     2560.24     2454.69     67.33 o 
   5  16  20     1239.61     1284.18     70.04 o 
   6  16  20      750.13      833.37     71.49 o 
   7  16  20      635.97      604.56     79.93 o 
   1  17  20      323.04      405.19     51.57 o 
   2  17  20     1075.10      869.66     56.41 o 
   3  17  20      789.67      862.41     57.25 o 
   4  17  20     2196.90     2279.49     63.74 o 
   5  17  20      140.29      226.08     63.47 o 
   6  17  20       34.74      189.20     72.96 o 
   7  17  20        6.45       97.91     85.09 o 
   0  18  20     2920.84     3379.06    121.96 o 
   1  18  20     2371.08     2190.68     57.81 o 
   2  18  20      375.42      518.85     54.17 o 
   3  18  20       99.62       90.54     56.67 o 
   4  18  20      244.70      220.30     57.64 o 
   5  18  20      988.51      923.42     64.72 o 
   6  18  20        9.86       50.85     73.55 o 
   7  18  20      542.37      522.58     80.41 o 
   1  19  20     1156.44     1099.65     57.62 o 
   2  19  20     2060.30     2051.16     62.05 o 
   3  19  20        3.82       93.38     54.72 o 
   4  19  20       68.59      186.90     60.22 o 
   5  19  20       44.58      144.54     61.06 o 
   6  19  20       94.22      131.70     72.60 o 
   0  20  20      651.74      903.38     82.51 o 
   1  20  20       14.91       57.17     49.80 o 
   2  20  20      576.55      470.56     61.18 o 
   3  20  20       12.16       51.04     60.13 o 
   4  20  20      983.76      997.80     63.48 o 
   5  20  20      156.99      173.73     67.30 o 
   6  20  20       18.24       52.81     75.95 o 
   1  21  20       26.06       76.01     53.26 o 
   2  21  20     3510.61     3601.00     87.62 o 
   3  21  20      395.76      390.38     64.38 o 
   4  21  20      671.05      756.03     68.51 o 
   5  21  20      911.75      922.18     75.15 o 
   6  21  20      503.27      576.70     82.90 o 
   0  22  20     1115.44      856.90     82.54 o 
   1  22  20       31.82       34.21     57.47 o 
   2  22  20      480.98      393.77     59.34 o 
   3  22  20       29.17      110.19     58.50 o 
   4  22  20      327.73      254.47     65.03 o 
   5  22  20       42.31       92.28     67.89 o 
   1  23  20      460.51      419.09     58.29 o 
   2  23  20     1149.26     1108.04     62.62 o 
   3  23  20     2034.46     1927.46     68.64 o 
   4  23  20       53.23       57.60     77.63 o 
   5  23  20       18.80       32.80     75.59 o 
   0  24  20      620.35      621.38     84.37 o 
   1  24  20      191.62      210.64     62.55 o 
   2  24  20        4.39       48.24     58.34 o 
   3  24  20        2.43       89.59     65.88 o 
   4  24  20      405.60      356.58     75.46 o 
   1  25  20        5.32      131.91     62.41 o 
   2  25  20      183.52      327.74     64.27 o 
   3  25  20       60.98      105.38     69.97 o 
   4  25  20       58.02      114.03     77.86 o 
   0  26  20      185.81      243.74     93.13 o 
   1  26  20       76.28      199.52     67.19 o 
   2  26  20      173.12      246.29     73.70 o 
   3  26  20      874.96      823.65     82.06 o 
   1  27  20       36.93       91.17     74.23 o 
   2  27  20       27.99       68.34     69.42 o 
   0  28  20     1086.14     1100.54    108.16 o 
   1  28  20      689.60      647.03     73.84 o 
   1   1  21    10175.63     9495.92     98.70 o 
   2   1  21       71.10      121.86     52.02 o 
   3   1  21     2352.30     2181.52     66.27 o 
   4   1  21       43.20      105.34     56.25 o 
   5   1  21      324.47      329.95     61.36 o 
   6   1  21       14.05      145.22     65.08 o 
   7   1  21      236.70      344.13     62.89 o 
   8   1  21       37.63      169.79     76.70 o 
   9   1  21      357.06      403.79    148.26 o 
   0   2  21     4354.75     4582.96     93.22 o 
   1   2  21     2478.48     2354.40     58.15 o 
   2   2  21      479.91      473.63     54.17 o 
   3   2  21     3151.95     2989.58     61.69 o 
   4   2  21      870.42     1022.75     59.33 o 
   5   2  21     2752.25     2656.12     69.18 o 
   6   2  21       97.74      147.02     62.62 o 
   7   2  21     1261.75     1194.26     75.82 o 
   8   2  21      690.95      559.98     70.47 o 
   9   2  21        0.14       42.21    412.33 o 
   1   3  21      180.77      230.12     51.42 o 
   2   3  21     6928.94     6893.93     86.75 o 
   3   3  21     2281.80     2351.28     58.99 o 
   4   3  21     1553.10     1646.57     64.05 o 
   5   3  21     1186.43     1140.47     57.33 o 
   6   3  21     1273.89     1335.35     65.08 o 
   7   3  21     1376.49     1255.27     73.72 o 
   8   3  21       19.78       82.81     73.71 o 
   0   4  21     2541.60     2337.85     77.03 o 
   1   4  21       16.40      100.20     53.78 o 
   2   4  21       49.57      175.22     52.92 o 
   3   4  21     1876.20     1831.16     62.16 o 
   4   4  21     6457.32     6495.75    119.26 o 
   5   4  21     3178.46     3092.71     84.54 o 
   6   4  21      188.93      170.25     54.67 o 
   7   4  21     2268.84     2376.93    115.85 o 
   8   4  21      869.55      811.36     80.54 o 
   1   5  21        6.72       91.71     52.13 o 
   2   5  21    19037.19    19337.23    207.81 o 
   3   5  21     6355.72     6070.65    100.72 o 
   4   5  21     1162.39     1202.75     60.39 o 
   5   5  21       20.96       89.23     60.55 o 
   6   5  21     1867.44     1825.02     61.35 o 
   7   5  21        4.53       17.82     63.81 o 
   8   5  21      179.30      218.81     74.62 o 
   0   6  21     5159.80     4646.36     90.77 o 
   1   6  21      680.47      545.41     54.23 o 
   2   6  21     1054.16     1000.78     53.16 o 
   3   6  21       48.31       85.63     55.34 o 
   4   6  21    15127.95    15005.50    233.74 o 
   5   6  21       95.67      175.80     58.34 o 
   6   6  21       32.23       62.21     63.54 o 
   7   6  21       76.50      212.10     67.79 o 
   8   6  21     1020.63     1165.58     78.19 o 
   1   7  21     1283.35     1274.49     53.68 o 
   2   7  21      635.23      692.91     54.21 o 
   3   7  21     6229.73     6277.24     83.70 o 
   4   7  21      363.26      369.03     56.79 o 
   5   7  21      572.51      536.24     61.26 o 
   6   7  21      128.02      159.38     58.48 o 
   7   7  21        0.14       25.11     70.05 o 
   8   7  21      367.55      256.04     81.77 o 
   0   8  21     6880.04     6471.25    111.53 o 
   1   8  21     3465.50     3654.52     61.63 o 
   2   8  21      792.05      798.40     55.79 o 
   3   8  21    12531.48    11651.49    164.13 o 
   4   8  21        4.15       91.35     54.77 o 
   5   8  21     3923.57     3647.84     73.82 o 
   6   8  21      917.44      821.38     61.54 o 
   7   8  21       87.95      137.12     74.89 o 
   8   8  21        0.41      136.62     86.37 o 
   1   9  21     1412.14     1547.82     56.17 o 
   2   9  21     1115.02     1186.05     59.82 o 
   3   9  21     1891.49     1853.20     60.22 o 
   4   9  21      505.00      542.61     57.24 o 
   5   9  21       34.43       28.46     56.73 o 
   6   9  21      326.09      376.40     63.38 o 
   7   9  21        0.86       85.88     71.04 o 
   8   9  21       67.67      124.82     85.48 o 
   0  10  21    24992.51    26275.08    432.36 o 
   1  10  21     1197.87     1091.42     52.97 o 
   2  10  21       32.52      100.88     56.94 o 
   3  10  21     3242.93     3183.37     64.56 o 
   4  10  21     4549.91     4401.60     62.49 o 
   5  10  21      184.38      174.78     55.44 o 
   6  10  21     2681.53     2450.93     66.48 o 
   7  10  21      375.27      486.09     69.56 o 
   8  10  21     1822.86     1714.81     92.82 o 
   1  11  21        6.98       45.61     52.80 o 
   2  11  21    12819.63    12813.15    153.48 o 
   3  11  21      171.93      176.30     57.20 o 
   4  11  21      389.46      502.38     58.31 o 
   5  11  21     1452.41     1557.96     59.77 o 
   6  11  21     4723.07     4508.28     88.22 o 
   7  11  21      105.96      150.02     69.42 o 
   8  11  21      120.99      120.22     86.02 o 
   0  12  21     6280.70     6130.88    133.83 o 
   1  12  21     1671.81     1720.74     60.92 o 
   2  12  21      336.70      288.18     53.28 o 
   3  12  21      169.05      182.21     53.44 o 
   4  12  21     4192.79     4294.53     70.04 o 
   5  12  21     2495.69     2582.75     67.48 o 
   6  12  21      443.38      459.61     63.07 o 
   7  12  21        1.59       50.32     66.92 o 
   8  12  21     1396.43     1610.71    126.70 o 
   1  13  21     6290.03     6257.54     69.69 o 
   2  13  21     1777.91     1636.10     61.95 o 
   3  13  21        7.68       66.48     57.81 o 
   4  13  21      309.08      378.45     53.71 o 
   5  13  21      197.18      304.94     59.54 o 
   6  13  21     3056.53     2984.93     67.67 o 
   7  13  21       23.48      119.40     77.87 o 
   0  14  21      115.19       78.65     80.32 o 
   1  14  21       70.38      127.60     55.85 o 
   2  14  21     1553.56     1464.73     58.85 o 
   3  14  21      235.89      249.19     54.96 o 
   4  14  21      265.13      337.18     55.74 o 
   5  14  21      244.48      266.07     56.91 o 
   6  14  21       45.48      146.06     70.03 o 
   7  14  21      132.19      123.78     76.46 o 
   1  15  21        1.77      102.14     49.52 o 
   2  15  21      219.20      270.15     51.92 o 
   3  15  21     1433.91     1434.72     58.77 o 
   4  15  21      376.26      486.47     56.65 o 
   5  15  21      104.75      117.40     57.43 o 
   6  15  21      162.01      195.35     65.17 o 
   7  15  21        7.66       70.15     75.19 o 
   0  16  21     4852.60     4536.36     92.60 o 
   1  16  21      119.59      110.23     52.16 o 
   2  16  21      200.57      259.53     53.66 o 
   3  16  21      461.52      361.80     60.60 o 
   4  16  21      362.66      465.37     54.04 o 
   5  16  21      229.14      200.02     64.84 o 
   6  16  21      220.34      284.21     69.21 o 
   7  16  21      381.04      524.86     86.15 o 
   1  17  21       79.89      216.10     54.24 o 
   2  17  21     2210.54     2349.86     63.41 o 
   3  17  21      187.74      223.31     57.88 o 
   4  17  21       56.45       86.14     53.68 o 
   5  17  21      501.55      499.82     68.98 o 
   6  17  21     1219.68     1224.12     75.15 o 
   7  17  21        3.96       44.71     83.75 o 
   0  18  21     2495.15     2488.03     85.32 o 
   1  18  21     1307.80     1197.82     56.30 o 
   2  18  21       34.08      154.18     56.57 o 
   3  18  21      192.44      278.28     59.60 o 
   4  18  21     2071.62     1835.23     66.35 o 
   5  18  21       11.70      161.90     66.71 o 
   6  18  21       68.92      162.38     77.31 o 
   1  19  21      372.68      436.93     56.94 o 
   2  19  21     2801.70     2677.97     63.64 o 
   3  19  21      571.04      482.76     56.22 o 
   4  19  21       86.86      151.34     60.93 o 
   5  19  21      503.39      513.60     72.27 o 
   6  19  21     3099.10     2957.59    139.76 o 
   0  20  21      584.84      420.87     82.54 o 
   1  20  21        0.50       21.54     53.59 o 
   2  20  21     1156.58      967.28     59.39 o 
   3  20  21      521.19      477.63     61.25 o 
   4  20  21      474.98      543.69     65.24 o 
   5  20  21      791.04      859.44     72.38 o 
   6  20  21        6.10      -55.10     77.10 o 
   1  21  21      202.60      167.65     54.67 o 
   2  21  21      427.97      487.76     58.31 o 
   3  21  21      235.46      240.07     60.69 o 
   4  21  21      113.11      163.38     59.09 o 
   5  21  21     1035.26     1155.48     78.21 o 
   0  22  21       32.71      100.60     79.86 o 
   1  22  21      659.72      562.08     58.24 o 
   2  22  21       24.97       97.23     58.48 o 
   3  22  21      332.31      408.37     62.21 o 
   4  22  21       55.62       87.78     69.58 o 
   5  22  21      224.93      285.57     73.57 o 
   1  23  21       38.90       94.59     59.45 o 
   2  23  21      183.20      293.82     65.59 o 
   3  23  21        0.09      116.09     71.95 o 
   4  23  21        4.70       30.78     70.13 o 
   5  23  21     1189.63     1179.31     87.19 o 
   0  24  21      550.74      506.70     82.83 o 
   1  24  21     1236.65     1230.22     64.30 o 
   2  24  21        2.19       66.49     62.20 o 
   3  24  21        0.51       44.59     67.26 o 
   4  24  21     1578.94     1473.98     77.67 o 
   1  25  21        3.10       97.20     68.51 o 
   2  25  21      180.90      212.47     66.06 o 
   3  25  21      173.03      150.68     71.90 o 
   4  25  21      152.50      151.26     87.66 o 
   0  26  21      775.79      598.71     96.95 o 
   1  26  21      119.88      245.35     68.96 o 
   2  26  21        8.09       84.31     70.39 o 
   3  26  21     1000.47     1091.60     79.45 o 
   1  27  21       98.75      101.39     67.79 o 
   2  27  21      142.88      168.23     74.76 o 
   0   0  22    12073.33    12173.19    150.25 o 
   1   0  22     2293.78     1943.38     82.39 o 
   2   0  22      139.79      163.21     77.39 o 
   3   0  22     7671.08     7461.06    138.78 o 
   4   0  22     2096.24     2138.60     85.19 o 
   5   0  22       36.69      161.30    109.33 o 
   6   0  22      721.97      691.51     80.01 o 
   7   0  22      112.90      151.50    113.17 o 
   8   0  22       86.02      259.41    104.83 o 
   1   1  22    14787.33    14761.98     98.63 o 
   2   1  22     1321.69     1455.08     59.98 o 
   3   1  22     4235.51     4216.40     69.27 o 
   4   1  22      615.65      585.56     66.49 o 
   5   1  22     5977.11     6339.50    153.75 o 
   6   1  22     4056.63     3869.32    107.82 o 
   7   1  22      395.92      457.70     70.11 o 
   8   1  22      632.20      632.46     78.40 o 
   0   2  22    22599.26    21842.81    164.66 o 
   1   2  22    12889.79    13085.62    112.62 o 
   2   2  22      380.50      435.54     56.65 o 
   3   2  22      441.49      483.12     61.83 o 
   4   2  22       89.03      130.79     57.27 o 
   5   2  22     1404.40     1541.44     67.28 o 
   6   2  22        6.02      108.14     69.47 o 
   7   2  22      466.11      471.01     74.86 o 
   8   2  22      441.96      489.65     74.91 o 
   1   3  22       44.01      100.50     50.87 o 
   2   3  22    10573.50    10459.58    118.21 o 
   3   3  22     1666.40     1798.95     61.92 o 
   4   3  22      899.77      932.72     58.72 o 
   5   3  22     3279.11     3276.17     79.74 o 
   6   3  22      803.95      842.45     64.80 o 
   7   3  22      332.58      338.19     72.44 o 
   8   3  22      477.39      476.64     68.14 o 
   0   4  22     3749.06     3770.10     90.41 o 
   1   4  22     7131.44     6634.02     81.84 o 
   2   4  22     4314.34     4412.79     67.99 o 
   3   4  22     1684.83     1690.91     60.11 o 
   4   4  22      389.15      496.47     58.77 o 
   5   4  22      225.30      247.68     61.99 o 
   6   4  22      492.86      513.16     68.48 o 
   7   4  22      364.86      459.10     70.54 o 
   8   4  22      966.80      881.70     83.43 o 
   1   5  22     1640.10     1671.04     58.79 o 
   2   5  22     1300.53     1420.44     56.70 o 
   3   5  22      544.71      561.93     61.23 o 
   4   5  22      785.00      793.49     54.55 o 
   5   5  22      935.57      990.39     67.10 o 
   6   5  22      422.40      404.55     64.81 o 
   7   5  22       49.55      114.46     67.89 o 
   8   5  22       96.50       96.55     77.00 o 
   0   6  22    23921.23    24690.54    348.37 o 
   1   6  22     4955.90     4643.64     64.38 o 
   2   6  22      556.18      459.74     54.66 o 
   3   6  22    19004.84    19377.99    273.63 o 
   4   6  22      619.37      720.16     64.59 o 
   5   6  22     1564.27     1474.86     65.04 o 
   6   6  22      877.96      827.88     65.70 o 
   7   6  22      846.24      849.93     73.05 o 
   8   6  22      327.84      362.98     80.89 o 
   1   7  22     5447.08     5285.85     63.71 o 
   2   7  22      831.49      876.91     57.36 o 
   3   7  22     4123.49     3945.11     66.94 o 
   4   7  22      594.92      641.95     58.72 o 
   5   7  22      967.97      891.07     60.50 o 
   6   7  22      762.17      783.80     60.10 o 
   7   7  22      503.16      538.45     70.84 o 
   8   7  22      160.71      295.09     79.54 o 
   0   8  22    29506.74    29725.32    421.93 o 
   1   8  22     8147.22     8041.76     89.30 o 
   2   8  22     4002.78     4136.22     64.23 o 
   3   8  22     3521.90     3224.10     57.70 o 
   4   8  22     4981.81     4953.73     70.04 o 
   5   8  22      168.76      237.09     54.70 o 
   6   8  22      617.75      574.60     64.35 o 
   7   8  22      568.94      608.53     71.61 o 
   8   8  22     1440.49     1328.62     91.85 o 
   1   9  22      729.14      645.94     52.73 o 
   2   9  22     3933.07     3518.69     63.90 o 
   3   9  22       53.25       96.14     54.92 o 
   4   9  22      115.37      148.14     56.43 o 
   5   9  22        5.55       20.91     57.05 o 
   6   9  22       91.25       35.97     63.13 o 
   7   9  22      231.83      296.55     74.69 o 
   8   9  22      155.44      181.86     87.00 o 
   0  10  22     2565.45     2845.79     79.81 o 
   1  10  22        8.95       49.43     57.34 o 
   2  10  22     9912.11     9681.53    111.27 o 
   3  10  22        3.28       17.03     53.36 o 
   4  10  22     3104.91     3478.57     67.82 o 
   5  10  22      199.25      248.10     59.48 o 
   6  10  22      544.40      604.40     64.37 o 
   7  10  22      552.35      403.86     72.74 o 
   8  10  22       37.92        2.84     90.56 o 
   1  11  22    12285.27    11877.39    119.24 o 
   2  11  22      907.66      777.89     54.93 o 
   3  11  22      137.91      186.23     55.85 o 
   4  11  22       14.12      150.46     51.09 o 
   5  11  22     1724.72     1649.01     58.11 o 
   6  11  22      603.69      623.45     59.89 o 
   7  11  22       67.00       77.70     69.87 o 
   8  11  22       20.66       69.96     88.24 o 
   0  12  22     6861.11     7096.87    155.39 o 
   1  12  22      264.58      250.91     55.40 o 
   2  12  22     5218.38     5015.65     64.00 o 
   3  12  22        1.03       52.87     57.87 o 
   4  12  22       11.87       86.29     55.33 o 
   5  12  22        3.62      107.13     57.90 o 
   6  12  22       47.47      122.23     63.08 o 
   7  12  22        4.63       43.00     73.79 o 
   1  13  22     2563.97     2573.99     62.95 o 
   2  13  22     8959.69     8651.12     74.44 o 
   3  13  22     1901.39     1887.42     59.31 o 
   4  13  22     1889.42     1992.46     60.30 o 
   5  13  22      143.39      191.75     62.29 o 
   6  13  22     1417.67     1359.34     64.85 o 
   7  13  22       14.08      168.68     74.80 o 
   0  14  22    18469.07    18984.66    170.45 o 
   1  14  22      368.00      474.02     61.39 o 
   2  14  22        0.35       31.35     49.15 o 
   3  14  22      109.24      182.24     55.92 o 
   4  14  22       56.86       58.37     53.89 o 
   5  14  22     1329.32     1388.96     65.43 o 
   6  14  22      257.84      343.32     66.15 o 
   7  14  22       30.98      150.30     70.15 o 
   1  15  22       21.60       98.15     50.53 o 
   2  15  22     9413.85     9411.94     87.88 o 
   3  15  22     2020.46     1861.50     64.83 o 
   4  15  22      292.87      300.24     58.52 o 
   5  15  22      348.99      377.34     61.40 o 
   6  15  22      243.00      188.92     68.47 o 
   7  15  22       71.38      167.83     83.27 o 
   0  16  22     1311.70     1317.36     86.21 o 
   1  16  22        7.93      113.57     53.42 o 
   2  16  22     2736.31     2700.52     64.23 o 
   3  16  22      152.33      229.49     61.60 o 
   4  16  22      346.83      338.81     60.46 o 
   5  16  22       99.28      158.28     58.59 o 
   6  16  22        0.63       31.77     65.33 o 
   7  16  22      173.59      223.85     83.72 o 
   1  17  22      928.12      894.42     56.77 o 
   2  17  22     5124.21     5004.00     65.03 o 
   3  17  22      231.75      240.78     53.69 o 
   4  17  22        2.37       12.93     64.80 o 
   5  17  22      241.42      270.94     64.19 o 
   6  17  22       20.69       53.21     69.01 o 
   0  18  22       29.50       93.59     78.91 o 
   1  18  22      519.34      593.16     57.04 o 
   2  18  22       41.64      147.80     55.95 o 
   3  18  22     1215.49     1440.64     63.84 o 
   4  18  22       26.46       82.30     59.88 o 
   5  18  22      197.83      175.59     66.68 o 
   6  18  22      475.95      422.53     73.18 o 
   1  19  22     1722.51     1588.49     57.34 o 
   2  19  22     1632.89     1731.48     58.41 o 
   3  19  22       63.26      116.52     57.22 o 
   4  19  22      306.06      386.40     62.87 o 
   5  19  22      328.72      311.78     66.18 o 
   6  19  22       59.78       36.85     80.71 o 
   0  20  22      658.94      780.73     82.46 o 
   1  20  22      430.77      478.13     57.50 o 
   2  20  22      131.22      142.14     54.41 o 
   3  20  22      417.13      539.58     60.89 o 
   4  20  22      445.70      563.90     68.62 o 
   5  20  22      593.97      634.67     69.39 o 
   6  20  22      152.89      126.85     83.06 o 
   1  21  22      211.64      222.90     60.44 o 
   2  21  22     2808.77     2571.90     63.32 o 
   3  21  22      289.58      330.55     59.45 o 
   4  21  22      200.32      232.60     71.39 o 
   5  21  22      147.72      197.56     72.31 o 
   0  22  22     1684.59     1750.23     87.34 o 
   1  22  22     1905.02     1823.03     60.61 o 
   2  22  22     1116.63     1170.51     60.97 o 
   3  22  22      305.86      411.31     65.41 o 
   4  22  22     2411.03     2172.99     73.64 o 
   5  22  22      791.17      929.03     83.83 o 
   1  23  22     1121.00     1163.13     67.00 o 
   2  23  22     1823.12     1769.06     65.81 o 
   3  23  22       17.68       49.54     64.73 o 
   4  23  22      109.12      202.26     71.95 o 
   0  24  22     1638.22     1654.66     97.04 o 
   1  24  22     1540.61     1715.12     70.07 o 
   2  24  22      173.30      270.35     64.59 o 
   3  24  22      796.65      848.85     69.59 o 
   4  24  22      365.63      415.85     77.44 o 
   1  25  22      368.30      412.91     64.88 o 
   2  25  22      175.98      277.48     71.44 o 
   3  25  22       18.12       38.80     71.43 o 
   0  26  22        5.13        5.21     94.65 o 
   1  26  22      107.39      248.05     69.59 o 
   2  26  22       14.67      116.19     66.73 o 
   1  27  22      233.68      317.70     77.68 o 
   1   1  23      695.90      765.40     60.71 o 
   2   1  23     1515.42     1426.16     67.16 o 
   3   1  23     2775.90     2614.07     65.67 o 
   4   1  23      184.67      259.53     53.73 o 
   5   1  23       50.09      186.67     61.46 o 
   6   1  23        7.16        5.37     66.77 o 
   7   1  23      228.84      249.91     64.46 o 
   8   1  23      163.28      309.14     75.90 o 
   0   2  23     5330.21     5569.66     97.30 o 
   1   2  23    12792.44    12749.37    141.13 o 
   2   2  23       31.23       69.18     57.00 o 
   3   2  23       76.35      125.61     57.77 o 
   4   2  23     2939.36     2924.97     66.79 o 
   5   2  23     2770.89     2649.67     73.29 o 
   6   2  23        0.03       54.75     68.90 o 
   7   2  23     1163.80     1034.18     67.64 o 
   8   2  23      338.93      323.47     78.40 o 
   1   3  23     7017.95     6689.84     89.88 o 
   2   3  23     6195.23     6232.36     77.64 o 
   3   3  23       77.22      122.40     56.05 o 
   4   3  23      600.29      569.93     57.70 o 
   5   3  23     8484.43     8006.77    166.80 o 
   6   3  23     1179.56     1007.05     71.25 o 
   7   3  23     1299.96     1302.49     75.01 o 
   8   3  23      419.88      440.63     78.53 o 
   0   4  23       51.76      107.39     82.74 o 
   1   4  23    43036.75    42842.29    363.14 o 
   2   4  23       14.17       74.10     58.27 o 
   3   4  23     2715.27     2632.48     62.49 o 
   4   4  23       62.21      128.94     58.15 o 
   5   4  23       13.61      130.23     59.18 o 
   6   4  23      125.77      110.70     62.56 o 
   7   4  23     2349.65     2152.89     74.94 o 
   8   4  23       26.06      130.52     82.20 o 
   1   5  23     9330.67     9453.41    102.16 o 
   2   5  23     3097.05     3065.54     63.92 o 
   3   5  23       14.90      128.97     57.01 o 
   4   5  23     1111.92     1042.01     57.42 o 
   5   5  23     1433.68     1532.03     67.81 o 
   6   5  23       48.50      134.48     59.50 o 
   7   5  23       67.25      176.90     62.40 o 
   8   5  23        3.62       85.03     78.87 o 
   0   6  23     3846.78     3781.59     87.36 o 
   1   6  23      484.93      592.79     57.23 o 
   2   6  23     1864.23     1936.44     57.84 o 
   3   6  23      958.56      897.79     54.03 o 
   4   6  23     1538.31     1460.13     62.08 o 
   5   6  23      316.44      361.41     56.90 o 
   6   6  23      698.69      825.44     66.32 o 
   7   6  23       69.01       72.47     65.51 o 
   8   6  23       44.09       87.02     83.20 o 
   1   7  23      622.73      677.92     53.92 o 
   2   7  23     1703.02     1732.02     57.34 o 
   3   7  23     1601.85     1397.95     56.51 o 
   4   7  23      115.51      269.82     55.92 o 
   5   7  23        4.96       15.01     58.04 o 
   6   7  23       29.89      102.90     59.19 o 
   7   7  23        0.19      104.11     75.22 o 
   8   7  23       91.94       75.51     83.66 o 
   0   8  23     8753.07     8724.40    134.15 o 
   1   8  23      343.40      411.13     53.98 o 
   2   8  23        2.94       50.01     53.98 o 
   3   8  23     1522.60     1552.44     57.78 o 
   4   8  23       62.96      108.14     61.11 o 
   5   8  23      482.27      491.49     59.69 o 
   6   8  23      295.04      383.92     65.21 o 
   7   8  23        0.40      111.04     70.36 o 
   8   8  23       92.36      160.07     83.87 o 
   1   9  23      624.08      708.37     52.85 o 
   2   9  23     1251.87     1276.42     60.09 o 
   3   9  23     3275.86     3193.07     59.63 o 
   4   9  23       40.31       90.08     55.64 o 
   5   9  23      927.82      891.11     60.64 o 
   6   9  23       18.09      127.50     62.41 o 
   7   9  23     1719.76     1681.10     99.73 o 
   8   9  23        0.33       49.62     88.85 o 
   0  10  23       25.39       68.72     75.88 o 
   1  10  23     3433.66     3443.23     62.52 o 
   2  10  23     3736.82     3721.04     64.88 o 
   3  10  23       11.13       33.11     55.07 o 
   4  10  23     1827.00     1742.68     61.15 o 
   5  10  23       14.81      118.33     58.62 o 
   6  10  23      423.25      443.35     66.07 o 
   7  10  23      579.22      659.66     83.70 o 
   8  10  23      258.07      292.15     99.45 o 
   1  11  23     4599.39     4468.05     61.73 o 
   2  11  23      420.41      416.92     54.42 o 
   3  11  23     2202.22     2100.40     58.80 o 
   4  11  23     1104.75     1255.07     58.36 o 
   5  11  23      213.59      324.91     59.68 o 
   6  11  23      150.37      176.04     64.94 o 
   7  11  23      370.06      410.44     68.26 o 
   0  12  23     3050.66     2717.33     83.64 o 
   1  12  23      151.02      156.98     53.16 o 
   2  12  23      774.34      884.19     59.48 o 
   3  12  23     7049.68     6679.10     94.44 o 
   4  12  23      483.09      456.46     59.52 o 
   5  12  23      212.69      295.60     60.87 o 
   6  12  23      110.26      163.20     65.19 o 
   7  12  23       13.40       77.31     78.33 o 
   1  13  23    11039.81    11041.17    147.41 o 
   2  13  23      944.79      876.94     59.11 o 
   3  13  23      968.59     1000.94     59.86 o 
   4  13  23        7.55      -10.25     59.33 o 
   5  13  23       14.40       39.88     57.84 o 
   6  13  23      645.94      722.15     67.23 o 
   7  13  23      140.09      203.65     77.37 o 
   0  14  23     2866.88     2898.40    104.69 o 
   1  14  23     2463.11     2218.85     57.33 o 
   2  14  23       21.10       87.32     54.81 o 
   3  14  23      974.74      907.21     53.79 o 
   4  14  23      102.56      135.51     62.22 o 
   5  14  23      403.52      450.36     62.47 o 
   6  14  23      190.23      238.87     64.27 o 
   7  14  23       54.81      153.46     78.23 o 
   1  15  23     1020.39      971.19     57.20 o 
   2  15  23      733.95      730.49     59.54 o 
   3  15  23      584.31      606.14     55.78 o 
   4  15  23      324.42      411.24     57.66 o 
   5  15  23        0.38       93.88     66.35 o 
   6  15  23      111.96       79.43     68.35 o 
   7  15  23       10.53       75.96     85.50 o 
   0  16  23       55.38       98.05     72.26 o 
   1  16  23     2182.68     2408.71     65.26 o 
   2  16  23      452.48      428.25     53.54 o 
   3  16  23        0.87       76.99     56.61 o 
   4  16  23      188.63      250.75     57.15 o 
   5  16  23       24.59        5.10     60.72 o 
   6  16  23       12.38       66.95     70.73 o 
   1  17  23       12.61       33.20     56.63 o 
   2  17  23     1352.06     1357.55     64.96 o 
   3  17  23       10.41       43.88     59.37 o 
   4  17  23     1079.46     1039.70     61.58 o 
   5  17  23       54.26      129.29     63.95 o 
   6  17  23      367.25      420.83     80.19 o 
   0  18  23      267.49      282.72     78.67 o 
   1  18  23     2704.20     2348.53     58.14 o 
   2  18  23        0.20       20.55     58.61 o 
   3  18  23      484.46      527.10     61.61 o 
   4  18  23       59.31      143.31     64.54 o 
   5  18  23      326.96      285.38     74.22 o 
   6  18  23      810.95      729.37     82.82 o 
   1  19  23     2412.71     2523.98     63.86 o 
   2  19  23     1475.58     1267.99     60.87 o 
   3  19  23      820.80      905.41     62.72 o 
   4  19  23      102.76       51.49     62.86 o 
   5  19  23       77.40       72.59     75.78 o 
   6  19  23     1513.47     1800.44     94.68 o 
   0  20  23     1485.05     1471.23     84.99 o 
   1  20  23      928.00      996.72     57.37 o 
   2  20  23      605.73      650.23     61.79 o 
   3  20  23    10370.42    10043.02    217.97 o 
   4  20  23       43.99      120.05     69.73 o 
   5  20  23      200.69      235.24     75.61 o 
   1  21  23     2549.98     2491.21     65.63 o 
   2  21  23      617.35      614.97     60.18 o 
   3  21  23       16.55      131.89     63.22 o 
   4  21  23      421.05      432.00     66.06 o 
   5  21  23      837.65      816.54     80.71 o 
   0  22  23      427.44      403.46     83.65 o 
   1  22  23      688.62      726.34     62.37 o 
   2  22  23        0.71      150.42     63.92 o 
   3  22  23      834.71      902.15     68.18 o 
   4  22  23       26.16       32.60     69.04 o 
   1  23  23     1087.26     1034.83     61.32 o 
   2  23  23      108.32      111.48     62.10 o 
   3  23  23       42.08      129.04     67.96 o 
   4  23  23        1.94      147.98     80.66 o 
   0  24  23      390.44      330.51     91.40 o 
   1  24  23     1957.44     1840.61     70.61 o 
   2  24  23       59.85       67.29     64.89 o 
   3  24  23      119.65      120.09     72.32 o 
   1  25  23     2477.64     2637.67     74.65 o 
   2  25  23      467.70      582.68     72.06 o 
   3  25  23     1285.99     1376.57     81.39 o 
   0  26  23      846.41      826.72    107.42 o 
   1  26  23      106.78      211.42     75.70 o 
   2  26  23       23.35       30.30     90.75 o 
   0   0  24      189.47      215.80    127.58 o 
   1   0  24     6089.42     6065.22    127.73 o 
   2   0  24    10479.85    10710.12    222.29 o 
   3   0  24     6669.58     6518.03    163.13 o 
   4   0  24     2972.75     2717.08     98.52 o 
   5   0  24      439.51      584.77     95.91 o 
   6   0  24       51.89       96.26     84.83 o 
   7   0  24     3098.54     2938.34    106.14 o 
   8   0  24        5.48      169.50    128.37 o 
   1   1  24     1559.16     1633.68     60.34 o 
   2   1  24    14627.90    14500.52    180.91 o 
   3   1  24     4156.25     4169.96     67.10 o 
   4   1  24       14.82       70.96     57.34 o 
   5   1  24     2039.16     1968.86     69.88 o 
   6   1  24        1.13       -2.99     59.99 o 
   7   1  24      573.45      445.98     64.29 o 
   8   1  24      599.17      577.54     89.23 o 
   0   2  24     8608.26     8871.27     99.87 o 
   1   2  24    11469.78    11825.92    121.52 o 
   2   2  24        3.12       -8.81     53.06 o 
   3   2  24      789.44      747.06     61.10 o 
   4   2  24      298.14      332.54     57.97 o 
   5   2  24       23.47       21.62     57.64 o 
   6   2  24     1132.79      952.80     72.69 o 
   7   2  24     1904.54     1752.99     78.21 o 
   8   2  24       53.32      145.40     82.87 o 
   1   3  24      216.22      262.24     55.64 o 
   2   3  24      355.44      445.62     56.92 o 
   3   3  24      337.70      401.53     54.60 o 
   4   3  24     1913.45     1961.27     63.32 o 
   5   3  24       59.30      130.16     60.04 o 
   6   3  24      402.81      484.02     64.26 o 
   7   3  24      312.85      313.77     73.80 o 
   8   3  24      102.42      129.39     83.53 o 
   0   4  24    26175.70    28279.88    387.50 o 
   1   4  24     1237.28     1373.71     62.91 o 
   2   4  24      884.84      953.47     59.44 o 
   3   4  24      775.01      697.06     57.33 o 
   4   4  24     1695.07     1751.19     58.24 o 
   5   4  24        5.68       47.05     59.94 o 
   6   4  24      632.21      668.17     63.64 o 
   7   4  24        3.15      116.73     68.70 o 
   8   4  24      235.05      358.61     87.02 o 
   1   5  24     6327.04     6319.29     67.85 o 
   2   5  24      522.15      544.93     54.87 o 
   3   5  24       81.78      100.61     55.77 o 
   4   5  24     2194.02     2110.87     62.99 o 
   5   5  24     1392.33     1376.18     62.33 o 
   6   5  24       40.69      111.40     63.57 o 
   7   5  24       33.62      116.92     72.13 o 
   8   5  24        6.16      -39.98     87.47 o 
   0   6  24        4.01       92.68     69.67 o 
   1   6  24     2816.08     2782.80     65.97 o 
   2   6  24     2731.07     2885.33     60.92 o 
   3   6  24     2983.98     3165.74     62.05 o 
   4   6  24     2021.92     2072.91     61.07 o 
   5   6  24      561.35      602.98     64.21 o 
   6   6  24       19.80      188.83     62.18 o 
   7   6  24      578.76      498.50     70.46 o 
   8   6  24      312.28      344.30     81.05 o 
   1   7  24     4079.41     4031.84     71.79 o 
   2   7  24     3372.52     3277.69     59.03 o 
   3   7  24     4055.84     4118.75     61.10 o 
   4   7  24      644.74      627.28     60.27 o 
   5   7  24     1497.68     1452.37     60.24 o 
   6   7  24      450.26      478.94     62.92 o 
   7   7  24       30.33       58.55     67.85 o 
   8   7  24       55.49      146.40     83.75 o 
   0   8  24     2260.69     2184.18     86.34 o 
   1   8  24      184.04      288.74     59.83 o 
   2   8  24     1581.97     1625.99     56.35 o 
   3   8  24       30.25      123.16     51.05 o 
   4   8  24     1351.51     1266.55     66.31 o 
   5   8  24     2846.02     2616.12     70.66 o 
   6   8  24      129.53      240.32     64.24 o 
   7   8  24      364.74      393.85     78.77 o 
   8   8  24       31.00      115.77     93.09 o 
   1   9  24     1306.12     1369.10     58.70 o 
   2   9  24     1521.35     1463.18     54.46 o 
   3   9  24     2000.01     1942.69     57.58 o 
   4   9  24      297.23      328.54     53.79 o 
   5   9  24     4012.52     3874.79     82.77 o 
   6   9  24      841.59      856.76     66.88 o 
   7   9  24     1230.48     1453.24     83.44 o 
   0  10  24     1897.83     2137.71     86.89 o 
   1  10  24     1786.25     1930.11     61.90 o 
   2  10  24      255.64      258.19     50.42 o 
   3  10  24      343.70      341.93     52.84 o 
   4  10  24        1.32       97.53     53.91 o 
   5  10  24      539.26      547.84     61.66 o 
   6  10  24      174.54      180.93     64.05 o 
   7  10  24      514.91      612.19     76.70 o 
   1  11  24       33.44       90.50     53.69 o 
   2  11  24     5615.81     5468.73     77.39 o 
   3  11  24      289.83      361.69     52.97 o 
   4  11  24      107.19      186.77     54.80 o 
   5  11  24        3.05       75.36     57.28 o 
   6  11  24      395.46      367.73     67.47 o 
   7  11  24      107.26      276.80     81.06 o 
   0  12  24    12001.53    11661.00    190.04 o 
   1  12  24     1247.73     1347.80     59.96 o 
   2  12  24      791.96      805.89     57.44 o 
   3  12  24      133.14      154.19     55.87 o 
   4  12  24      121.62      187.80     52.82 o 
   5  12  24       62.36      147.32     59.60 o 
   6  12  24       49.50      152.95     63.97 o 
   7  12  24      337.53      365.17     84.06 o 
   1  13  24      783.93      715.60     55.41 o 
   2  13  24       16.16       54.77     52.69 o 
   3  13  24     2118.37     2017.03     61.27 o 
   4  13  24      294.56      295.07     58.45 o 
   5  13  24       16.46        2.70     58.80 o 
   6  13  24      123.83      180.87     66.68 o 
   7  13  24       50.64       88.16     77.05 o 
   0  14  24      121.03      162.49    102.60 o 
   1  14  24       36.78      125.15     55.69 o 
   2  14  24     1087.59     1141.65     60.57 o 
   3  14  24     3451.86     3468.66     66.56 o 
   4  14  24     1634.28     1760.23     63.97 o 
   5  14  24     4013.71     3786.11     94.58 o 
   6  14  24      579.57      605.04     67.65 o 
   7  14  24      766.89      832.18     97.47 o 
   1  15  24      757.37      699.20     61.67 o 
   2  15  24       77.44      130.35     55.68 o 
   3  15  24     2240.90     2062.56     65.10 o 
   4  15  24      470.58      512.42     62.08 o 
   5  15  24      392.74      406.97     63.39 o 
   6  15  24      275.73      289.64     74.41 o 
   0  16  24      820.66      794.44     81.65 o 
   1  16  24      835.51      996.33     56.12 o 
   2  16  24      129.62      151.00     57.21 o 
   3  16  24       84.27      170.34     59.63 o 
   4  16  24      367.23      356.49     56.22 o 
   5  16  24     3070.34     3029.92     83.91 o 
   6  16  24      489.40      466.31     78.83 o 
   1  17  24       39.39       99.05     50.29 o 
   2  17  24       50.66      191.38     58.68 o 
   3  17  24     2105.41     2081.53     57.25 o 
   4  17  24     1270.27     1237.51     61.70 o 
   5  17  24       29.73       69.45     67.16 o 
   6  17  24      381.71      374.28     78.66 o 
   0  18  24       40.20      132.85     89.86 o 
   1  18  24      576.87      569.41     54.02 o 
   2  18  24     3504.74     3509.90     64.28 o 
   3  18  24     1147.43     1059.50     59.38 o 
   4  18  24      481.41      542.61     62.78 o 
   5  18  24      743.13      725.45     68.78 o 
   6  18  24        8.53      120.46     89.38 o 
   1  19  24        3.36       20.08     53.14 o 
   2  19  24        0.14       54.08     58.84 o 
   3  19  24       40.07       57.23     57.62 o 
   4  19  24        0.22      106.25     59.03 o 
   5  19  24       30.18        0.15     68.37 o 
   0  20  24      492.16      516.59     82.29 o 
   1  20  24      318.20      275.43     56.65 o 
   2  20  24       88.75      105.92     58.77 o 
   3  20  24       82.41       93.85     66.37 o 
   4  20  24        8.85       81.57     61.15 o 
   5  20  24     1344.94     1073.41     78.47 o 
   1  21  24      160.04      155.77     58.21 o 
   2  21  24        2.04       25.35     58.25 o 
   3  21  24     1046.87     1010.07     66.09 o 
   4  21  24      101.56      156.27     68.46 o 
   5  21  24      406.32      280.46     94.71 o 
   0  22  24      515.28      673.86     88.99 o 
   1  22  24     1870.34     1887.60     66.83 o 
   2  22  24      342.88      318.63     61.53 o 
   3  22  24        9.03       49.22     67.86 o 
   4  22  24      602.47      666.43     85.50 o 
   1  23  24      620.11      690.78     68.74 o 
   2  23  24      418.46      338.92     65.94 o 
   3  23  24      869.79      946.30     76.73 o 
   4  23  24       22.60      124.26    152.40 o 
   0  24  24      621.80      630.38     86.21 o 
   1  24  24      198.56      141.75     66.55 o 
   2  24  24        6.29      132.14     66.96 o 
   3  24  24        6.11       37.21     74.31 o 
   1  25  24      293.30      419.30     70.21 o 
   2  25  24       90.00      124.56     78.71 o 
   0  26  24       10.72       67.31    107.17 o 
   1  26  24        2.60       64.53    234.16 o 
   1   1  25     2166.20     2313.25     57.56 o 
   2   1  25      258.13      323.55     58.32 o 
   3   1  25     1135.75     1304.57     59.60 o 
   4   1  25      271.36      355.32     56.70 o 
   5   1  25      833.60      738.81     63.94 o 
   6   1  25      163.35      238.67     67.84 o 
   7   1  25      225.73      245.14     79.12 o 
   8   1  25        2.39       72.14     84.70 o 
   0   2  25     6715.98     6725.86     94.70 o 
   1   2  25      560.56      629.18     56.16 o 
   2   2  25     3511.02     3606.23     62.73 o 
   3   2  25     4939.87     4843.21     76.43 o 
   4   2  25       10.37       47.56     57.32 o 
   5   2  25      109.87      127.53     63.95 o 
   6   2  25        5.39      151.19     69.33 o 
   7   2  25      981.66      969.64     79.11 o 
   8   2  25      104.28      172.50     82.40 o 
   1   3  25     1340.98     1502.23     58.72 o 
   2   3  25     1066.11     1007.92     55.26 o 
   3   3  25     1538.44     1643.54     57.88 o 
   4   3  25        2.93       18.80     54.79 o 
   5   3  25      751.78      816.04     60.37 o 
   6   3  25       11.71       33.09     67.95 o 
   7   3  25      225.97      219.07     84.76 o 
   8   3  25       26.21      147.80     89.77 o 
   0   4  25     3469.61     3969.99     86.32 o 
   1   4  25      268.67      398.34     59.04 o 
   2   4  25      962.70      991.49     54.07 o 
   3   4  25      472.48      567.49     59.54 o 
   4   4  25      110.35      128.85     60.81 o 
   5   4  25     2081.58     1977.78     65.51 o 
   6   4  25       12.53       -6.23     64.06 o 
   7   4  25     3373.07     3233.11    101.89 o 
   8   4  25      593.96      557.34     85.59 o 
   1   5  25      474.24      564.61     52.17 o 
   2   5  25       74.88      176.56     57.06 o 
   3   5  25      356.34      438.68     51.90 o 
   4   5  25      428.90      398.55     63.47 o 
   5   5  25       74.66      103.56     61.72 o 
   6   5  25      634.58      714.43     69.77 o 
   7   5  25       76.54      123.48     80.55 o 
   8   5  25      132.05      195.61    100.02 o 
   0   6  25      638.58      655.87     75.45 o 
   1   6  25      381.22      411.32     55.87 o 
   2   6  25       13.70       91.97     55.94 o 
   3   6  25     2282.82     2349.52     59.17 o 
   4   6  25      562.76      614.10     58.83 o 
   5   6  25        2.80      110.76     64.44 o 
   6   6  25       62.13       26.25     67.26 o 
   7   6  25      304.58      398.56     78.46 o 
   8   6  25      723.02      776.14    288.28 o 
   1   7  25     1165.32     1102.72     57.18 o 
   2   7  25      669.02      732.94     56.67 o 
   3   7  25        0.14       53.94     56.63 o 
   4   7  25       82.28      142.03     62.04 o 
   5   7  25     1366.35     1436.90     62.00 o 
   6   7  25     1232.88     1163.85     70.36 o 
   7   7  25       40.37       73.67     76.72 o 
   0   8  25     2837.54     2844.43     90.20 o 
   1   8  25    13296.23    12522.66    154.19 o 
   2   8  25     1888.03     2037.77     58.46 o 
   3   8  25      117.84      222.00     55.03 o 
   4   8  25     1488.80     1363.07     60.32 o 
   5   8  25      877.08      888.76     58.44 o 
   6   8  25       10.43       56.55     65.07 o 
   7   8  25        0.64      113.24     74.87 o 
   1   9  25      807.37      903.96     57.89 o 
   2   9  25      470.72      529.14     52.29 o 
   3   9  25     3613.25     3277.22     62.97 o 
   4   9  25     2386.91     2292.42     63.03 o 
   5   9  25      184.58      265.12     59.86 o 
   6   9  25      113.69       78.59     65.70 o 
   7   9  25       24.36       -9.83     78.61 o 
   0  10  25      108.25      195.78     81.48 o 
   1  10  25      324.12      479.70     52.93 o 
   2  10  25      171.27      174.09     60.81 o 
   3  10  25     2722.10     2739.62     62.23 o 
   4  10  25       10.50      128.16     55.51 o 
   5  10  25        6.60       79.68     64.92 o 
   6  10  25        5.20       39.40     63.64 o 
   7  10  25        6.04      136.93     74.22 o 
   1  11  25     1199.43     1407.41     56.61 o 
   2  11  25     2114.75     2382.66     59.69 o 
   3  11  25     2469.23     2578.73     65.18 o 
   4  11  25       21.89       87.42     56.51 o 
   5  11  25     3347.89     3271.90     78.36 o 
   6  11  25     1696.87     1794.28     68.96 o 
   7  11  25      120.14      217.87     87.05 o 
   0  12  25       15.76        6.65     80.29 o 
   1  12  25      437.90      321.65     54.36 o 
   2  12  25      397.78      425.83     58.73 o 
   3  12  25     4032.33     3856.43     69.77 o 
   4  12  25     2565.00     2549.15     64.67 o 
   5  12  25      696.49      804.85     65.35 o 
   6  12  25      606.16      599.22     69.21 o 
   7  12  25      122.94      127.69     82.31 o 
   1  13  25     6030.88     5678.66     69.40 o 
   2  13  25     4768.00     4311.01     70.21 o 
   3  13  25      610.38      489.35     57.90 o 
   4  13  25      257.88      223.02     55.99 o 
   5  13  25     1651.84     1694.95     62.55 o 
   6  13  25      894.86      940.66     68.62 o 
   7  13  25      243.11      411.50     90.87 o 
   0  14  25     2812.89     2362.60     84.38 o 
   1  14  25     3200.21     3231.75     63.21 o 
   2  14  25      278.21      375.04     60.72 o 
   3  14  25      106.60      101.03     55.27 o 
   4  14  25      536.90      459.26     58.47 o 
   5  14  25       70.63       83.71     61.69 o 
   6  14  25      168.70      249.32     74.53 o 
   1  15  25     1446.13     1457.65     58.27 o 
   2  15  25       10.02       65.18     59.02 o 
   3  15  25      709.77      709.77     57.46 o 
   4  15  25      285.91      282.49     61.92 o 
   5  15  25     1554.46     1597.53     66.21 o 
   6  15  25      552.91      570.21     72.89 o 
   0  16  25     2862.04     2672.43     89.95 o 
   1  16  25      328.32      353.58     60.99 o 
   2  16  25       40.86       36.64     56.23 o 
   3  16  25      939.72      952.47     62.21 o 
   4  16  25      582.29      675.25     66.75 o 
   5  16  25     1919.74     1946.79     71.09 o 
   6  16  25       20.22       40.56     74.84 o 
   1  17  25     3459.40     3577.63     67.08 o 
   2  17  25       47.99       75.58     57.02 o 
   3  17  25        3.31       87.26     59.60 o 
   4  17  25       77.35       89.54     72.87 o 
   5  17  25      688.22      680.69     71.69 o 
   6  17  25     1422.53     1446.60     81.72 o 
   0  18  25      852.85      945.05     83.64 o 
   1  18  25     4688.93     4599.65    106.36 o 
   2  18  25      511.11      698.49     62.74 o 
   3  18  25     5178.38     4826.30     77.12 o 
   4  18  25     2050.45     1961.03     70.28 o 
   5  18  25       13.18       20.01     68.05 o 
   1  19  25      952.70      938.77     62.24 o 
   2  19  25       74.27      101.56     63.04 o 
   3  19  25       60.78       58.62     65.22 o 
   4  19  25      125.50      186.95     67.81 o 
   5  19  25      140.87      202.63     73.20 o 
   0  20  25     1903.68     1494.83     89.47 o 
   1  20  25     1748.81     1673.80     63.86 o 
   2  20  25        5.42       71.65     65.34 o 
   3  20  25     3097.53     2869.83     70.63 o 
   4  20  25      456.97      465.52     70.24 o 
   5  20  25      693.24      699.08     85.81 o 
   1  21  25      785.94      892.95     64.03 o 
   2  21  25      274.45      369.16     65.38 o 
   3  21  25       45.12      116.41     72.83 o 
   4  21  25        1.86       56.72     75.74 o 
   0  22  25      185.01      271.49     89.90 o 
   1  22  25      348.00      405.91     58.66 o 
   2  22  25        8.28      163.94     66.63 o 
   3  22  25        0.43      107.61     75.00 o 
   4  22  25       11.11      130.78     83.66 o 
   1  23  25      195.03      178.02     64.35 o 
   2  23  25      378.25      470.40     71.61 o 
   3  23  25      164.14      277.09     80.84 o 
   0  24  25       27.64      139.57    102.38 o 
   1  24  25      529.67      592.01     70.78 o 
   2  24  25       38.33      163.04     74.69 o 
   1  25  25     1445.84     1400.05     79.09 o 
   0   0  26      745.68      630.92    134.47 o 
   1   0  26      201.86      152.08     81.00 o 
   2   0  26     1290.77     1222.98     97.61 o 
   3   0  26     9921.00    10077.27    339.39 o 
   4   0  26     2598.19     2808.98    124.81 o 
   5   0  26     2307.92     2397.40    102.01 o 
   6   0  26     2183.92     1906.89     94.46 o 
   7   0  26      377.94      337.70     98.33 o 
   1   1  26     1614.56     1618.79     62.72 o 
   2   1  26     4749.87     4901.67     69.08 o 
   3   1  26      745.59      686.94     54.12 o 
   4   1  26       92.24      179.85     60.03 o 
   5   1  26      121.79      166.85     64.05 o 
   6   1  26      502.47      494.64     70.87 o 
   7   1  26       22.41      114.05     77.84 o 
   0   2  26     2042.56     2161.34     80.09 o 
   1   2  26      250.77      271.99     57.18 o 
   2   2  26       15.21       22.94     53.71 o 
   3   2  26     1201.41     1302.49     57.52 o 
   4   2  26      173.72      227.19     54.68 o 
   5   2  26       50.94       70.94     61.72 o 
   6   2  26      110.71      212.74     76.90 o 
   7   2  26     2200.06     2026.71     82.42 o 
   1   3  26      306.37      367.72     52.38 o 
   2   3  26        5.38       36.77     53.68 o 
   3   3  26       77.39      133.69     61.10 o 
   4   3  26        0.44       12.35     55.37 o 
   5   3  26      540.83      514.42     60.32 o 
   6   3  26      834.99      766.63     68.42 o 
   7   3  26      107.40      215.10     77.84 o 
   0   4  26     1986.45     2110.57     87.61 o 
   1   4  26      434.28      416.58     56.97 o 
   2   4  26      724.24      740.31     57.34 o 
   3   4  26       62.63       96.84     54.52 o 
   4   4  26     1183.45     1141.45     62.80 o 
   5   4  26      182.25      178.78     63.54 o 
   6   4  26       41.92      100.34     71.01 o 
   7   4  26     1279.04     1194.04     80.40 o 
   1   5  26      108.83      163.19     53.41 o 
   2   5  26      407.57      385.18     52.80 o 
   3   5  26     3384.83     3557.74     91.14 o 
   4   5  26     1837.35     1846.55     60.52 o 
   5   5  26      813.02      734.02     64.98 o 
   6   5  26      113.59      185.68     73.20 o 
   7   5  26      233.93      308.98     77.35 o 
   0   6  26     1128.96     1241.61     79.64 o 
   1   6  26      166.33      169.61     54.06 o 
   2   6  26     1208.72     1227.21     58.86 o 
   3   6  26        3.97       41.78     53.94 o 
   4   6  26     1070.18     1187.62     59.68 o 
   5   6  26      311.44      232.97     63.61 o 
   6   6  26       47.15      100.87     63.47 o 
   7   6  26      251.16      426.47     81.33 o 
   1   7  26     5523.02     5742.78     79.51 o 
   2   7  26     2011.25     1981.46     58.19 o 
   3   7  26        6.42      102.55     53.10 o 
   4   7  26      194.18      270.56     56.21 o 
   5   7  26     2255.27     2205.62     64.31 o 
   6   7  26       13.60       92.38     68.75 o 
   7   7  26        1.71       93.75     83.16 o 
   0   8  26    14784.07    14659.04    239.28 o 
   1   8  26        5.62       28.24     53.37 o 
   2   8  26     3943.65     3563.43     74.02 o 
   3   8  26     1487.30     1598.91     56.67 o 
   4   8  26     1387.59     1392.43     59.79 o 
   5   8  26        6.67      148.88     59.24 o 
   6   8  26      238.83      269.22     65.52 o 
   7   8  26      477.53      528.19     76.78 o 
   1   9  26     2866.06     2874.27     59.57 o 
   2   9  26     4244.90     4334.07     61.31 o 
   3   9  26      324.80      407.28     56.68 o 
   4   9  26     3149.01     2950.41     70.19 o 
   5   9  26     5527.47     5203.39    160.18 o 
   6   9  26      480.28      489.21     65.69 o 
   7   9  26        7.02      104.40     81.48 o 
   0  10  26    13210.88    12717.62    142.01 o 
   1  10  26     2969.88     2484.42     58.61 o 
   2  10  26       89.08      178.06     53.38 o 
   3  10  26      317.36      414.08     57.20 o 
   4  10  26     2084.82     2184.71     71.96 o 
   5  10  26      132.32      120.80     61.67 o 
   6  10  26      381.54      413.26     65.15 o 
   7  10  26       98.21      109.85     84.88 o 
   1  11  26      406.44      417.96     56.14 o 
   2  11  26      218.82      250.53     54.56 o 
   3  11  26      326.31      278.44     57.91 o 
   4  11  26      748.95      820.17     60.26 o 
   5  11  26       24.20       70.93     63.16 o 
   6  11  26      557.80      516.55     68.79 o 
   7  11  26      124.27      225.28     85.31 o 
   0  12  26      575.22      581.43     79.27 o 
   1  12  26     1255.87     1106.92     55.69 o 
   2  12  26      376.00      430.53     58.91 o 
   3  12  26      997.98      864.67     58.79 o 
   4  12  26       24.04       48.93     56.42 o 
   5  12  26      195.20      340.04     66.45 o 
   6  12  26        1.13       44.28     67.59 o 
   1  13  26       28.41       19.08     54.48 o 
   2  13  26     2041.35     1777.37     59.29 o 
   3  13  26      849.48      829.90     56.54 o 
   4  13  26       38.83      135.50     58.37 o 
   5  13  26       12.95       58.17     62.48 o 
   6  13  26       77.63      209.73     74.48 o 
   0  14  26      622.18      861.96     79.05 o 
   1  14  26       10.77      136.34     60.07 o 
   2  14  26      183.70      219.21     51.25 o 
   3  14  26     6321.87     5912.36     90.97 o 
   4  14  26     2589.53     2525.08     65.20 o 
   5  14  26     2043.02     2180.97     68.70 o 
   6  14  26      138.48      212.21     68.66 o 
   1  15  26     2188.52     2217.31     60.46 o 
   2  15  26     7147.12     7031.65    101.24 o 
   3  15  26        2.80       39.54     56.61 o 
   4  15  26     1330.21     1223.02     65.63 o 
   5  15  26      197.12      240.40     67.90 o 
   6  15  26      816.24      808.52     80.27 o 
   0  16  26    10776.25    10758.58    301.51 o 
   1  16  26     2591.74     2250.11     65.54 o 
   2  16  26       33.30      174.83     69.07 o 
   3  16  26      731.16      654.51     62.45 o 
   4  16  26     1454.42     1362.18     65.82 o 
   5  16  26        8.04      106.34     68.33 o 
   6  16  26     1214.99     1179.33     80.13 o 
   1  17  26      172.52      168.29     54.24 o 
   2  17  26     2250.64     2164.53     62.89 o 
   3  17  26        6.58       25.62     63.34 o 
   4  17  26     1612.41     1680.40     71.11 o 
   5  17  26      108.67      143.05     70.28 o 
   0  18  26      538.47      478.47     81.68 o 
   1  18  26      782.89      727.56     61.76 o 
   2  18  26      123.34      183.78     59.72 o 
   3  18  26      704.21      820.31     62.33 o 
   4  18  26       31.89       29.50     66.33 o 
   5  18  26      305.19      328.64     74.74 o 
   1  19  26     2331.35     2332.14     83.74 o 
   2  19  26      401.43      429.76     61.71 o 
   3  19  26       72.18      158.69     68.10 o 
   4  19  26       77.46      168.91     67.20 o 
   5  19  26      122.75      235.93     82.01 o 
   0  20  26     1192.00     1276.00     88.14 o 
   1  20  26        5.09       -6.59     62.22 o 
   2  20  26       40.82      187.70     64.04 o 
   3  20  26      925.17      856.35     67.19 o 
   4  20  26      415.31      448.34     72.39 o 
   1  21  26        5.67        5.26     58.25 o 
   2  21  26      830.19      933.34     69.51 o 
   3  21  26      414.59      432.65     68.60 o 
   4  21  26      514.65      488.82     77.33 o 
   0  22  26     2059.90     1946.30    105.13 o 
   1  22  26      199.07      213.52     63.10 o 
   2  22  26      270.65      320.90     71.77 o 
   3  22  26      215.88      272.43     76.97 o 
   1  23  26       39.23      126.07     72.05 o 
   2  23  26      534.31      459.46     71.05 o 
   3  23  26      378.07      447.89    365.17 o 
   0  24  26     1618.32     1510.61    105.80 o 
   1  24  26      198.63      274.11     73.80 o 
   1   1  27     2707.45     2586.87     60.57 o 
   2   1  27     5009.12     4894.67     96.24 o 
   3   1  27       96.62      164.01     52.29 o 
   4   1  27     1055.90     1111.49     63.47 o 
   5   1  27      139.81      160.38     65.29 o 
   6   1  27       98.18      227.07     69.27 o 
   7   1  27      443.32      537.33     82.73 o 
   0   2  27      756.74      981.58     82.21 o 
   1   2  27     1211.23     1203.23     54.33 o 
   2   2  27       52.42      215.00     58.07 o 
   3   2  27     3996.28     3649.81     62.98 o 
   4   2  27     4159.42     3915.38     94.36 o 
   5   2  27      127.71      196.42     61.75 o 
   6   2  27      423.02      473.21     73.76 o 
   7   2  27      124.34      239.89     79.62 o 
   1   3  27     6505.77     6192.33     87.17 o 
   2   3  27     3108.13     3467.55     62.05 o 
   3   3  27      714.55      709.04     61.26 o 
   4   3  27     1639.04     1580.00     61.74 o 
   5   3  27       24.68       65.48     63.65 o 
   6   3  27      753.80      777.36     72.15 o 
   7   3  27     1052.48     1012.99     78.03 o 
   0   4  27     3767.37     4266.42     94.50 o 
   1   4  27     1357.35     1360.45     55.26 o 
   2   4  27        4.35       53.68     54.59 o 
   3   4  27      610.94      548.37     54.47 o 
   4   4  27      914.00      908.89     56.97 o 
   5   4  27       11.44       15.88     58.57 o 
   6   4  27       54.33      130.37     70.06 o 
   7   4  27      489.39      510.57     81.01 o 
   1   5  27     2344.45     2247.56     60.07 o 
   2   5  27     2113.26     2063.50     59.98 o 
   3   5  27      217.38      275.94     56.62 o 
   4   5  27       23.94       98.31     57.25 o 
   5   5  27      115.74      162.83     60.07 o 
   6   5  27      893.98      932.80     72.29 o 
   7   5  27      113.44      163.37     83.57 o 
   0   6  27      640.77      794.61     81.19 o 
   1   6  27      185.88      218.09     50.64 o 
   2   6  27     1488.58     1381.20     53.76 o 
   3   6  27     1589.03     1650.37     58.81 o 
   4   6  27      473.49      527.34     64.01 o 
   5   6  27       57.79      205.74     64.44 o 
   6   6  27      163.22      156.98     72.99 o 
   7   6  27      411.10      399.78     84.95 o 
   1   7  27       75.69      191.71     55.26 o 
   2   7  27      717.04      822.78     55.40 o 
   3   7  27     3212.71     2907.34     71.30 o 
   4   7  27      801.09      721.84     59.86 o 
   5   7  27       51.28       85.49     66.11 o 
   6   7  27        5.86       57.19     64.77 o 
   7   7  27        1.18       45.17     85.60 o 
   0   8  27       77.55      187.52     77.03 o 
   1   8  27      260.58      344.06     53.55 o 
   2   8  27     2083.64     1960.34     57.68 o 
   3   8  27      697.26      758.54     61.88 o 
   4   8  27       41.59       48.14     55.59 o 
   5   8  27     1242.55     1203.29     58.81 o 
   6   8  27       59.88       79.14     73.43 o 
   7   8  27      605.66      631.17     85.67 o 
   1   9  27     1230.97     1247.90     58.17 o 
   2   9  27      579.91      634.49     56.26 o 
   3   9  27       97.34       86.73     57.57 o 
   4   9  27      167.72      186.85     55.94 o 
   5   9  27     1107.10     1080.36     61.44 o 
   6   9  27      116.34       86.17     69.70 o 
   7   9  27      566.55      535.12     83.16 o 
   0  10  27     5548.44     5642.67     99.79 o 
   1  10  27      400.17      602.47     56.44 o 
   2  10  27      215.37      237.11     57.77 o 
   3  10  27     2368.41     2422.05     61.60 o 
   4  10  27      204.58      321.60     60.53 o 
   5  10  27      690.57      765.16     65.80 o 
   6  10  27      128.31      250.27     69.32 o 
   7  10  27        7.44      141.35    117.14 o 
   1  11  27      351.90      354.95     54.89 o 
   2  11  27     2445.86     2334.80     59.13 o 
   3  11  27       47.60       89.50     54.83 o 
   4  11  27       60.75      129.88     60.20 o 
   5  11  27     2431.22     2247.02     67.68 o 
   6  11  27      694.80      581.65     70.99 o 
   0  12  27      240.73      337.74     74.73 o 
   1  12  27      237.50      294.50     57.73 o 
   2  12  27      109.25      180.42     56.35 o 
   3  12  27      719.82      753.45     57.86 o 
   4  12  27     3914.99     3776.87     93.89 o 
   5  12  27      285.99      320.06     64.20 o 
   6  12  27       17.08       57.67     71.31 o 
   1  13  27     2069.65     1903.70     57.93 o 
   2  13  27     1500.19     1525.32     58.64 o 
   3  13  27       46.24      107.99     56.47 o 
   4  13  27      111.12      269.95     59.07 o 
   5  13  27        6.80      -24.81     69.63 o 
   6  13  27      989.95     1007.73     76.98 o 
   0  14  27     1815.10     1743.16     93.90 o 
   1  14  27     1273.73     1426.79     58.75 o 
   2  14  27        1.00       85.57     55.58 o 
   3  14  27      190.62      188.78     58.04 o 
   4  14  27     1009.84     1056.65     66.58 o 
   5  14  27      178.63      173.80     64.17 o 
   6  14  27      200.71      252.35     78.66 o 
   1  15  27        7.92      102.07     55.62 o 
   2  15  27      288.55      330.14     57.73 o 
   3  15  27       13.69       75.15     62.52 o 
   4  15  27       92.72      199.12     60.31 o 
   5  15  27        0.70      -37.43     67.41 o 
   6  15  27        1.38       13.46    108.27 o 
   0  16  27      420.49      581.85     85.14 o 
   1  16  27      666.67      746.99     63.02 o 
   2  16  27       89.33      142.11     58.62 o 
   3  16  27      355.39      465.89     58.79 o 
   4  16  27       30.26      113.59     62.09 o 
   5  16  27       91.30      236.32     79.40 o 
   1  17  27      228.75      206.68     58.05 o 
   2  17  27     1153.42     1069.68     63.22 o 
   3  17  27      126.19       90.43     62.45 o 
   4  17  27        0.20       68.88     64.84 o 
   5  17  27      125.06      195.63     77.20 o 
   0  18  27     3592.89     3426.02    100.26 o 
   1  18  27       94.72      133.63     58.92 o 
   2  18  27        2.04       40.26     66.51 o 
   3  18  27       53.03       96.39     67.97 o 
   4  18  27     1163.80     1257.79     70.33 o 
   5  18  27       83.85      132.13     81.24 o 
   1  19  27      105.43      118.30     65.29 o 
   2  19  27     1476.44     1413.35     66.75 o 
   3  19  27      137.02      107.10     64.45 o 
   4  19  27       14.29       37.21     70.60 o 
   0  20  27      306.43      384.82     85.01 o 
   1  20  27      367.61      509.33     64.47 o 
   2  20  27      150.92      143.29     69.79 o 
   3  20  27      766.87      641.32     67.59 o 
   4  20  27      854.63      865.95     73.94 o 
   1  21  27      399.25      442.43     67.22 o 
   2  21  27      231.12      239.18     68.57 o 
   3  21  27       80.74      172.35     74.37 o 
   0  22  27      795.98      629.43     90.98 o 
   1  22  27      160.77      231.48     63.96 o 
   2  22  27      266.99      341.47     71.86 o 
   3  22  27       51.43       70.54     89.06 o 
   1  23  27      621.00      607.89     71.07 o 
   2  23  27       55.48       79.01     80.74 o 
   0   0  28     6009.97     5540.32    178.39 o 
   1   0  28     2249.67     2236.30     92.47 o 
   2   0  28      752.40      867.48     81.62 o 
   3   0  28     3825.72     3363.07    119.70 o 
   4   0  28     3349.34     3471.54    104.63 o 
   5   0  28        4.67       18.79     86.10 o 
   6   0  28        3.49      140.86    108.88 o 
   7   0  28       69.99      213.30    132.46 o 
   1   1  28        3.93       42.51     58.94 o 
   2   1  28     4692.23     4674.02     72.66 o 
   3   1  28     1031.65     1069.71     54.55 o 
   4   1  28      209.95      269.37     65.44 o 
   5   1  28     3542.21     3358.03     96.75 o 
   6   1  28     7006.60     6844.88    195.42 o 
   7   1  28      148.61      181.15     84.25 o 
   0   2  28      564.64      662.90     77.20 o 
   1   2  28        9.03       72.48     52.20 o 
   2   2  28      272.29      329.75     56.64 o 
   3   2  28      111.63      127.52     54.67 o 
   4   2  28      185.91      273.59     58.42 o 
   5   2  28     1227.25     1114.40     66.19 o 
   6   2  28       97.57      195.16     76.29 o 
   7   2  28      413.59      416.52     83.95 o 
   1   3  28      408.79      497.63     59.11 o 
   2   3  28     4360.44     4339.76     71.30 o 
   3   3  28       39.88      132.72     56.97 o 
   4   3  28      163.65      172.30     58.91 o 
   5   3  28      159.42      129.84     60.48 o 
   6   3  28     1390.47     1469.40     88.23 o 
   7   3  28      498.21      568.63     87.42 o 
   0   4  28     6051.83     6317.57     96.67 o 
   1   4  28        2.73       96.57     51.23 o 
   2   4  28     6161.56     5938.06     63.88 o 
   3   4  28     1111.88     1147.02     54.97 o 
   4   4  28     2053.84     1960.82     73.78 o 
   5   4  28       26.01       95.36     56.68 o 
   6   4  28       34.56       85.54     70.25 o 
   7   4  28      905.64      901.00     92.89 o 
   1   5  28       28.00       72.58     59.75 o 
   2   5  28     1007.09      982.52     59.04 o 
   3   5  28     1533.59     1310.33     56.76 o 
   4   5  28      837.35      837.51     64.06 o 
   5   5  28      202.12      248.15     61.26 o 
   6   5  28     1540.78     1576.78     74.55 o 
   7   5  28       84.73      153.96     82.19 o 
   0   6  28    10365.41    10480.81    151.18 o 
   1   6  28       40.97       61.98     54.86 o 
   2   6  28       28.04       86.86     53.25 o 
   3   6  28       29.63      109.26     57.08 o 
   4   6  28     4951.10     5073.72     80.01 o 
   5   6  28      311.01      348.44     66.45 o 
   6   6  28      150.99      245.41     68.42 o 
   7   6  28     1422.43     1530.46     94.39 o 
   1   7  28        1.53      102.75     53.88 o 
   2   7  28      525.42      568.07     55.99 o 
   3   7  28        1.53       79.27     59.57 o 
   4   7  28       15.13      117.61     56.11 o 
   5   7  28       81.82      160.85     70.84 o 
   6   7  28     1851.31     1675.73     73.95 o 
   7   7  28      826.70      659.07     89.58 o 
   0   8  28     8449.92     8276.07    110.85 o 
   1   8  28     1035.88     1052.73     53.60 o 
   2   8  28      527.58      528.46     54.06 o 
   3   8  28      800.89      869.29     57.52 o 
   4   8  28     3070.71     3089.62     75.00 o 
   5   8  28      101.95       99.68     63.64 o 
   6   8  28      292.50      243.25     68.05 o 
   7   8  28       25.06      424.56    256.68 o 
   1   9  28        2.19       92.86     53.58 o 
   2   9  28      292.99      269.09     57.85 o 
   3   9  28      617.24      521.64     59.32 o 
   4   9  28       48.74       92.23     62.65 o 
   5   9  28     1261.43     1230.24     72.40 o 
   6   9  28      125.92      174.35     73.97 o 
   0  10  28      348.13      463.16     81.70 o 
   1  10  28       10.21       96.90     54.19 o 
   2  10  28      484.24      474.70     55.16 o 
   3  10  28       75.71      150.35     54.77 o 
   4  10  28     2787.08     2597.76     70.62 o 
   5  10  28      133.76      182.25     67.93 o 
   6  10  28      185.00      212.07     71.00 o 
   1  11  28      640.93      634.66     54.87 o 
   2  11  28        3.46       42.06     54.13 o 
   3  11  28     1045.47      983.74     63.02 o 
   4  11  28       11.59       69.89     57.67 o 
   5  11  28        1.22       44.48     64.34 o 
   6  11  28     1539.27     1679.31     75.95 o 
   0  12  28      727.38      731.13     79.97 o 
   1  12  28      759.99      743.07     60.10 o 
   2  12  28     1186.73     1281.06     60.90 o 
   3  12  28       39.22      116.00     57.10 o 
   4  12  28      810.54      871.44     62.68 o 
   5  12  28      111.51      179.47     67.65 o 
   6  12  28      137.78      176.18     76.47 o 
   1  13  28       50.81       92.59     57.63 o 
   2  13  28     1731.36     1934.27     64.77 o 
   3  13  28       18.43       57.64     55.60 o 
   4  13  28      168.19      208.54     57.69 o 
   5  13  28       67.85      135.45     69.92 o 
   6  13  28     1124.91     1091.26     78.10 o 
   0  14  28      418.17      275.17     83.54 o 
   1  14  28      321.78      349.69     59.40 o 
   2  14  28       40.71       76.98     51.63 o 
   3  14  28     2737.70     2604.17     62.52 o 
   4  14  28       33.50      119.88     58.27 o 
   5  14  28      304.63      338.60     75.56 o 
   1  15  28      221.98      328.51     59.97 o 
   2  15  28     3562.32     3486.26     65.10 o 
   3  15  28     1165.83     1186.22     62.22 o 
   4  15  28        0.55       47.85     60.84 o 
   5  15  28        8.60       91.21     72.20 o 
   0  16  28       27.41       54.24     73.11 o 
   1  16  28       76.92      142.63     58.03 o 
   2  16  28      120.74      103.78     63.42 o 
   3  16  28      469.30      463.49     61.01 o 
   4  16  28      304.12      320.31     63.23 o 
   5  16  28      455.03      516.70     75.08 o 
   1  17  28     1171.56     1142.50     58.65 o 
   2  17  28     2266.61     2125.49     63.47 o 
   3  17  28      102.01      125.99     59.37 o 
   4  17  28      120.13      119.79     62.28 o 
   5  17  28      269.79      351.14     95.33 o 
   0  18  28      131.39      200.48     88.46 o 
   1  18  28      759.98      737.42     63.26 o 
   2  18  28       11.18      110.54     58.83 o 
   3  18  28      328.76      357.46     63.86 o 
   4  18  28      279.93      314.10     66.85 o 
   1  19  28      112.54      246.60     60.70 o 
   2  19  28      670.08      639.61     68.70 o 
   3  19  28      105.72      183.23     67.19 o 
   4  19  28        0.28       55.81     71.58 o 
   0  20  28      347.88      342.91    108.25 o 
   1  20  28      210.41      279.11     67.30 o 
   2  20  28      122.28      263.58     66.07 o 
   3  20  28      146.10      181.11     75.07 o 
   1  21  28        0.52      104.87     72.66 o 
   2  21  28     1270.03     1100.31     72.03 o 
   3  21  28      202.73      310.66     75.31 o 
   0  22  28     1136.05     1006.80     97.01 o 
   1  22  28        3.08       37.84     73.04 o 
   2  22  28      226.83      364.56     79.77 o 
   1   1  29      508.73      478.93     63.68 o 
   2   1  29     1339.28     1460.69     60.61 o 
   3   1  29       77.11      155.95     55.99 o 
   4   1  29      117.32       96.49     59.83 o 
   5   1  29     1601.38     1457.12     72.65 o 
   6   1  29      104.89       96.18     73.25 o 
   7   1  29       47.92       85.18    100.19 o 
   0   2  29      495.70      737.73     91.91 o 
   1   2  29     2303.57     2162.30     61.73 o 
   2   2  29        2.35       88.32     56.02 o 
   3   2  29      608.97      555.73     59.92 o 
   4   2  29     2811.58     3045.25     70.22 o 
   5   2  29      551.86      597.20     70.48 o 
   6   2  29      222.64      227.03     73.23 o 
   7   2  29      564.98      607.86     94.23 o 
   1   3  29      389.46      444.23     60.33 o 
   2   3  29     5561.16     5548.02    114.49 o 
   3   3  29      186.34      159.94     61.01 o 
   4   3  29     3221.45     3004.68     74.37 o 
   5   3  29     4280.62     4394.04     83.35 o 
   6   3  29      279.79      321.35     81.29 o 
   7   3  29      251.25      302.12     83.81 o 
   0   4  29    10187.56    10132.44    188.71 o 
   1   4  29      852.27      923.01     53.41 o 
   2   4  29     2808.30     2783.89     71.12 o 
   3   4  29     2021.22     1921.41     57.21 o 
   4   4  29      680.72      692.85     60.81 o 
   5   4  29     2439.97     2400.13     73.92 o 
   6   4  29      778.13      855.86     81.67 o 
   7   4  29      482.04      584.27     94.55 o 
   1   5  29     4296.65     4040.47     63.91 o 
   2   5  29     5668.76     5395.50     94.29 o 
   3   5  29       62.80      112.09     59.38 o 
   4   5  29        6.51       -1.25     57.10 o 
   5   5  29      450.23      497.48     63.95 o 
   6   5  29        7.74       33.84     71.54 o 
   0   6  29      134.46      199.56     76.80 o 
   1   6  29      897.28     1078.03     61.06 o 
   2   6  29      555.85      537.77     63.23 o 
   3   6  29       47.01      101.69     62.43 o 
   4   6  29      383.12      413.73     56.78 o 
   5   6  29     1331.96     1357.23     66.26 o 
   6   6  29      206.78      288.56     78.21 o 
   1   7  29       24.55      166.66     61.44 o 
   2   7  29      667.01      806.81     53.60 o 
   3   7  29      633.87      657.64     57.57 o 
   4   7  29      167.70      219.74     60.42 o 
   5   7  29      843.16      774.60     70.68 o 
   6   7  29      109.35       99.70     76.27 o 
   0   8  29     8781.51     8575.64    322.63 o 
   1   8  29     1843.42     1683.88     55.85 o 
   2   8  29      694.03      692.95     57.11 o 
   3   8  29      279.75      388.26     57.39 o 
   4   8  29      869.67      975.01     61.88 o 
   5   8  29      448.80      389.02     65.37 o 
   6   8  29        4.41       63.50     74.43 o 
   1   9  29      154.47      197.71     54.73 o 
   2   9  29       13.27      101.44     58.52 o 
   3   9  29      417.08      481.48     55.60 o 
   4   9  29      222.42      220.70     63.71 o 
   5   9  29     1018.35      990.14     64.90 o 
   6   9  29      281.21      346.46     75.96 o 
   0  10  29     3777.07     3314.42     93.86 o 
   1  10  29      571.47      658.43     53.68 o 
   2  10  29      271.69      293.81     55.96 o 
   3  10  29      364.76      379.34     56.30 o 
   4  10  29      441.98      436.06     58.48 o 
   5  10  29     1017.49     1052.48     71.41 o 
   6  10  29       26.00       60.84     77.63 o 
   1  11  29      584.58      551.09     60.69 o 
   2  11  29      527.69      574.08     54.53 o 
   3  11  29     2046.06     2007.88     63.85 o 
   4  11  29      146.23      197.45     61.60 o 
   5  11  29      730.22      571.43     65.78 o 
   6  11  29       34.33       69.85     74.57 o 
   0  12  29     1071.94     1024.53     74.96 o 
   1  12  29     1831.29     1781.68     60.55 o 
   2  12  29      108.80      208.52     60.26 o 
   3  12  29       98.85      128.94     55.58 o 
   4  12  29      561.21      587.31     63.39 o 
   5  12  29      137.40      193.28     65.49 o 
   6  12  29        6.67       85.24    105.47 o 
   1  13  29     1320.80     1382.01     61.49 o 
   2  13  29       77.88      185.78     59.83 o 
   3  13  29     1891.33     1935.03     63.66 o 
   4  13  29      415.58      344.92     63.20 o 
   5  13  29      396.18      453.98     77.37 o 
   0  14  29      136.18      249.25     78.40 o 
   1  14  29       16.38      108.84     57.10 o 
   2  14  29       39.04       54.06     60.59 o 
   3  14  29      334.66      353.81     60.52 o 
   4  14  29      104.80      111.75     62.75 o 
   5  14  29      702.95      746.90     71.29 o 
   1  15  29      104.16      199.41     59.15 o 
   2  15  29      272.97      252.59     56.40 o 
   3  15  29      595.50      608.94     62.63 o 
   4  15  29       54.69      149.27     65.44 o 
   5  15  29      391.11      430.61     74.73 o 
   0  16  29      188.81      125.24     85.25 o 
   1  16  29      307.22      285.45     65.60 o 
   2  16  29       27.61      119.65     55.71 o 
   3  16  29      594.83      661.30     63.47 o 
   4  16  29      182.12      226.06     70.32 o 
   1  17  29       51.70       76.58     60.90 o 
   2  17  29       10.28      124.51     62.04 o 
   3  17  29      325.29      347.15     70.59 o 
   4  17  29      192.53      280.78     74.56 o 
   0  18  29      355.53      567.48     95.48 o 
   1  18  29      527.99      569.19     67.54 o 
   2  18  29      620.50      546.09     65.04 o 
   3  18  29      692.80      573.19     65.25 o 
   4  18  29       33.80      107.37     76.96 o 
   1  19  29       81.37      137.46     62.03 o 
   2  19  29     1441.35     1493.26     75.83 o 
   3  19  29     1759.66     1608.09     74.90 o 
   0  20  29      370.38      318.66    104.31 o 
   1  20  29      226.81      215.99     67.86 o 
   2  20  29      114.61      161.46     68.44 o 
   3  20  29      482.89      572.09     72.45 o 
   1  21  29      391.61      465.89     69.64 o 
   2  21  29     2165.52     2148.55     92.70 o 
   0  22  29     1345.15     1504.18    145.24 o 
   1  22  29       33.01      252.80    198.85 o 
   0   0  30     8448.84     8200.33    153.51 o 
   1   0  30     2730.09     2811.10     94.38 o 
   2   0  30     1992.06     2082.64     86.77 o 
   3   0  30     1893.17     1828.43     79.60 o 
   4   0  30      809.33      851.12     94.15 o 
   5   0  30      189.36      159.82     83.31 o 
   6   0  30        8.84      100.55    107.59 o 
   1   1  30     1322.59     1542.01     57.19 o 
   2   1  30     5737.68     5599.79    106.84 o 
   3   1  30     2128.45     2063.95     61.70 o 
   4   1  30      826.54      850.07     64.61 o 
   5   1  30      503.08      440.89     67.61 o 
   6   1  30      152.71      212.07     77.82 o 
   0   2  30     1612.98     1461.65     83.44 o 
   1   2  30       97.50      182.16     52.57 o 
   2   2  30      164.90      216.21     55.49 o 
   3   2  30     7845.54     7514.18    151.05 o 
   4   2  30     1101.38     1090.90     60.56 o 
   5   2  30      247.65      347.78     67.47 o 
   6   2  30        1.07      -18.64     78.28 o 
   1   3  30     5325.86     5057.34     82.32 o 
   2   3  30     1607.04     1514.01     60.39 o 
   3   3  30        0.78      113.97     60.05 o 
   4   3  30       11.15       95.03     58.38 o 
   5   3  30       63.77      144.64     65.09 o 
   6   3  30      404.43      448.61     86.95 o 
   0   4  30     4672.78     4413.41     82.68 o 
   1   4  30      299.15      364.57     53.69 o 
   2   4  30      700.64      682.53     58.51 o 
   3   4  30        6.10      -11.71     63.96 o 
   4   4  30     1118.80     1145.19     61.38 o 
   5   4  30        0.29       41.24     64.43 o 
   6   4  30       66.02      109.89     82.44 o 
   1   5  30     2857.47     2654.63     59.42 o 
   2   5  30       99.21       91.80     59.81 o 
   3   5  30       15.31       67.71     56.42 o 
   4   5  30      606.67      654.31     62.83 o 
   5   5  30      830.54      840.59     66.54 o 
   6   5  30        7.84       74.45     84.91 o 
   0   6  30       84.22      143.25     78.98 o 
   1   6  30     2950.24     2992.05     65.46 o 
   2   6  30      319.50      402.98     54.88 o 
   3   6  30     1387.67     1448.09     59.99 o 
   4   6  30     2398.44     2430.46     66.24 o 
   5   6  30        3.66      105.88     68.86 o 
   6   6  30        5.04       92.92     77.97 o 
   1   7  30     7735.44     7591.38     95.64 o 
   2   7  30      329.93      372.80     54.04 o 
   3   7  30      356.71      483.32     60.66 o 
   4   7  30      774.33      815.56     66.94 o 
   5   7  30     1416.25     1418.78     74.60 o 
   6   7  30      186.76      229.43     86.37 o 
   0   8  30     4044.75     4173.04    115.21 o 
   1   8  30     1981.22     1961.07     58.77 o 
   2   8  30       17.62       83.60     56.25 o 
   3   8  30     2108.80     2135.15     66.73 o 
   4   8  30      471.60      556.93     61.93 o 
   5   8  30     1372.60     1126.97     76.10 o 
   6   8  30       90.45      126.20     84.39 o 
   1   9  30     1193.48     1244.37     63.31 o 
   2   9  30     1476.91     1335.03     59.49 o 
   3   9  30     2141.72     2171.16     60.33 o 
   4   9  30      332.64      341.86     64.89 o 
   5   9  30     1017.66      892.84     65.79 o 
   6   9  30      121.80      117.81     83.50 o 
   0  10  30      627.04      608.43     78.87 o 
   1  10  30      868.68      881.10     54.52 o 
   2  10  30        4.85      135.32     55.33 o 
   3  10  30     1703.67     1842.51     66.11 o 
   4  10  30       10.10       13.28     63.32 o 
   5  10  30        6.50      134.05     68.66 o 
   6  10  30       34.81      102.21     87.07 o 
   1  11  30      774.53      788.19     57.06 o 
   2  11  30     2576.48     2338.19     63.91 o 
   3  11  30      230.63      227.93     60.13 o 
   4  11  30      549.81      544.64     61.22 o 
   5  11  30      736.29      799.17     71.96 o 
   0  12  30     1175.48     1169.62     86.66 o 
   1  12  30      109.78      173.87     60.14 o 
   2  12  30      196.40      309.48     57.86 o 
   3  12  30      345.32      323.60     63.86 o 
   4  12  30      508.56      375.08     63.65 o 
   5  12  30      531.65      658.55     74.93 o 
   1  13  30     1486.97     1455.13     61.87 o 
   2  13  30      685.87      757.89     64.56 o 
   3  13  30       98.84      120.64     61.92 o 
   4  13  30      489.90      419.78     64.08 o 
   5  13  30      570.48      615.25     80.49 o 
   0  14  30      843.52      832.76     87.57 o 
   1  14  30     2819.92     2818.74     70.78 o 
   2  14  30       13.82       84.79     58.48 o 
   3  14  30     2073.82     2040.14     66.37 o 
   4  14  30      489.23      454.18     66.35 o 
   5  14  30       44.26      166.77     80.92 o 
   1  15  30     1702.67     1610.63     58.18 o 
   2  15  30       42.67      145.80     63.56 o 
   3  15  30      254.25      301.09     61.98 o 
   4  15  30        2.19      -13.65     64.40 o 
   0  16  30       49.61      107.75     88.94 o 
   1  16  30     1231.24     1098.27     68.91 o 
   2  16  30       50.06      107.31     60.17 o 
   3  16  30     1270.82     1294.62     66.68 o 
   4  16  30      267.19      245.27     72.76 o 
   1  17  30       98.88      151.25     62.17 o 
   2  17  30      207.69      226.67     59.86 o 
   3  17  30      396.09      347.86     71.65 o 
   4  17  30      915.83      886.81     76.97 o 
   0  18  30      812.96      839.75     93.80 o 
   1  18  30     1486.76     1526.15     67.41 o 
   2  18  30        5.44      124.43     63.05 o 
   3  18  30      182.20      269.76     71.46 o 
   1  19  30      122.38      181.45     65.95 o 
   2  19  30      474.35      495.15     68.68 o 
   3  19  30      100.44      201.28     92.56 o 
   0  20  30        3.35      107.18     89.78 o 
   1  20  30        2.11       41.69     71.62 o 
   2  20  30        4.97       84.91     73.20 o 
   1  21  30      920.61      953.19    224.36 o 
   1   1  31      175.28      157.62     56.31 o 
   2   1  31      481.80      476.05     64.16 o 
   3   1  31     1956.41     2011.30     69.97 o 
   4   1  31       98.24       74.26     63.17 o 
   5   1  31        4.50       64.44     69.45 o 
   6   1  31      398.24      449.88     77.76 o 
   0   2  31      504.52      469.77     86.56 o 
   1   2  31      261.42      355.47     58.66 o 
   2   2  31      127.59       88.91     52.57 o 
   3   2  31      287.14      328.05     56.90 o 
   4   2  31       76.72      131.48     65.60 o 
   5   2  31      931.05      977.49     72.41 o 
   6   2  31        0.26       71.23     85.01 o 
   1   3  31      190.46      286.97     57.97 o 
   2   3  31       20.68      135.60     56.47 o 
   3   3  31     7911.38     7484.01    166.37 o 
   4   3  31       18.17      119.27     58.31 o 
   5   3  31      439.09      365.29     70.52 o 
   6   3  31      286.09      398.13     90.67 o 
   0   4  31     1397.02     1644.83     90.88 o 
   1   4  31      217.96      246.70     53.06 o 
   2   4  31     1412.39     1449.28     61.17 o 
   3   4  31     1431.13     1312.63     61.23 o 
   4   4  31      178.35      271.40     63.95 o 
   5   4  31     3004.36     2792.77     86.83 o 
   6   4  31        6.47       31.54     90.72 o 
   1   5  31     2881.09     3011.91     62.08 o 
   2   5  31     1090.06     1040.90     60.01 o 
   3   5  31     1672.35     1807.16     67.33 o 
   4   5  31      843.53      905.27     63.87 o 
   5   5  31      102.94      119.66     69.81 o 
   6   5  31        4.25       57.56     80.82 o 
   0   6  31      239.54      281.48     87.73 o 
   1   6  31     1744.50     1625.03     56.23 o 
   2   6  31      209.77      230.30     58.33 o 
   3   6  31     1110.33     1064.69     60.69 o 
   4   6  31        2.44       51.23     63.74 o 
   5   6  31      282.67      232.07     62.24 o 
   6   6  31       76.42      203.26     81.36 o 
   1   7  31      436.17      418.70     55.16 o 
   2   7  31      786.29      841.09     56.16 o 
   3   7  31        0.40       75.71     62.33 o 
   4   7  31       91.53      155.77     65.07 o 
   5   7  31      310.05      396.86     71.04 o 
   6   7  31       35.88       95.84     85.59 o 
   0   8  31       15.69       56.07     78.43 o 
   1   8  31        3.14       53.78     58.65 o 
   2   8  31        6.34      102.43     56.88 o 
   3   8  31     1335.94     1326.75     56.79 o 
   4   8  31      241.58      305.67     59.46 o 
   5   8  31      183.31      194.94     68.80 o 
   1   9  31     1403.04     1264.97     55.84 o 
   2   9  31      105.49      127.67     53.99 o 
   3   9  31     1718.07     1619.39     60.10 o 
   4   9  31      218.29      243.38     63.10 o 
   5   9  31        4.55       82.47     66.28 o 
   0  10  31      292.78      271.27     79.70 o 
   1  10  31      603.94      541.63     55.80 o 
   2  10  31        6.55      116.46     58.44 o 
   3  10  31     1689.39     1712.57     71.62 o 
   4  10  31      616.93      688.15     64.60 o 
   5  10  31     1763.88     1594.54     72.15 o 
   1  11  31     2476.01     2698.27     76.04 o 
   2  11  31      169.06      242.34     60.16 o 
   3  11  31     1575.27     1521.81     62.96 o 
   4  11  31      230.22      252.49     64.27 o 
   5  11  31     1898.88     1980.79     78.66 o 
   0  12  31     4844.55     5308.71    159.79 o 
   1  12  31     3184.47     3089.46     66.70 o 
   2  12  31      745.72      741.89     62.08 o 
   3  12  31      172.24       95.40     67.76 o 
   4  12  31      292.47      255.97     61.95 o 
   5  12  31      181.97      226.85     75.15 o 
   1  13  31     1170.12     1239.03     58.16 o 
   2  13  31     1341.08     1304.52     65.98 o 
   3  13  31      262.59      271.28     63.79 o 
   4  13  31      893.07      896.50     63.25 o 
   0  14  31      613.20      572.17     74.82 o 
   1  14  31      459.14      431.41     60.86 o 
   2  14  31      239.53      283.26     61.89 o 
   3  14  31       79.85       95.88     64.50 o 
   4  14  31       34.85      114.84     67.14 o 
   1  15  31        1.26       16.90     60.18 o 
   2  15  31        3.68      101.39     59.63 o 
   3  15  31      433.28      414.26     67.11 o 
   4  15  31       59.53      133.25     68.24 o 
   0  16  31      243.57      188.81     80.49 o 
   1  16  31        1.89       35.44     59.50 o 
   2  16  31      195.52      249.47     65.40 o 
   3  16  31     1415.93     1466.81     72.15 o 
   4  16  31       34.23      127.57    347.17 o 
   1  17  31      122.37      151.38     63.74 o 
   2  17  31       80.17      137.25     68.21 o 
   3  17  31      564.48      543.32     73.81 o 
   0  18  31       43.98       96.89     94.22 o 
   1  18  31     1557.43     1640.37     76.38 o 
   2  18  31      293.60      324.40     68.06 o 
   1  19  31      289.70      333.79     64.32 o 
   2  19  31       63.94      111.00     73.85 o 
   0  20  31      926.57     1070.93    104.73 o 
   0   0  32      150.30      261.16    115.09 o 
   1   0  32     9094.45     9190.91    251.97 o 
   2   0  32       13.68      145.80     76.25 o 
   3   0  32     1223.93     1150.92     81.25 o 
   4   0  32      204.80      192.77     85.51 o 
   5   0  32       39.77      116.96     93.63 o 
   6   0  32      266.05      435.73    130.78 o 
   1   1  32      562.73      614.35     56.20 o 
   2   1  32     2542.73     2607.88     61.39 o 
   3   1  32     1109.98     1141.22     61.36 o 
   4   1  32      426.81      438.17     64.44 o 
   5   1  32       62.58      120.88     68.23 o 
   6   1  32      418.67      449.08     85.15 o 
   0   2  32       10.09      112.57     82.63 o 
   1   2  32      292.35      378.37     56.55 o 
   2   2  32      609.64      652.85     61.71 o 
   3   2  32     1450.38     1341.57     62.79 o 
   4   2  32      539.51      566.13     68.86 o 
   5   2  32     1946.95     1892.16     81.09 o 
   6   2  32        0.44       32.33     84.08 o 
   1   3  32      140.07      190.89     60.25 o 
   2   3  32       95.14       86.88     56.62 o 
   3   3  32       95.28       77.52     58.76 o 
   4   3  32       80.84      151.17     59.36 o 
   5   3  32      133.68      214.07     72.90 o 
   6   3  32       81.60      220.31     96.49 o 
   0   4  32      335.60      346.66     82.74 o 
   1   4  32      197.59      291.19     58.04 o 
   2   4  32      309.16      323.72     60.16 o 
   3   4  32       72.60      145.74     58.80 o 
   4   4  32      252.74      291.57     61.46 o 
   5   4  32        5.25      105.00     69.71 o 
   6   4  32        4.99       82.51    264.52 o 
   1   5  32      211.43      336.35     54.42 o 
   2   5  32      353.91      429.70     56.67 o 
   3   5  32     1255.08     1324.48     64.45 o 
   4   5  32      161.17      179.34     65.13 o 
   5   5  32       12.03       37.91     73.86 o 
   0   6  32      587.14      690.09     79.18 o 
   1   6  32     1638.68     1551.60     56.87 o 
   2   6  32      418.85      427.76     61.21 o 
   3   6  32     1412.66     1432.12     67.32 o 
   4   6  32      528.18      641.27     66.43 o 
   5   6  32      262.84      267.04     71.96 o 
   1   7  32     4929.31     4424.83     63.30 o 
   2   7  32     1709.22     1611.84     61.11 o 
   3   7  32     1119.45     1049.92     62.03 o 
   4   7  32      137.96      177.02     65.36 o 
   5   7  32     1437.34     1390.24     78.41 o 
   0   8  32       73.07       71.03     83.45 o 
   1   8  32     1792.95     1873.34     60.67 o 
   2   8  32       25.64       67.35     54.49 o 
   3   8  32     1179.89     1108.45     58.85 o 
   4   8  32     1482.41     1354.88     66.45 o 
   5   8  32      173.15      198.72     73.96 o 
   1   9  32     3581.11     3297.99     62.42 o 
   2   9  32      244.91      251.31     57.73 o 
   3   9  32      951.06     1163.20     64.03 o 
   4   9  32       54.12      113.46     70.65 o 
   5   9  32     1672.49     1530.14     76.76 o 
   0  10  32      311.26      385.35     86.59 o 
   1  10  32      278.60      358.22     63.16 o 
   2  10  32      263.87      330.09     64.94 o 
   3  10  32       74.19       49.95     61.64 o 
   4  10  32      499.31      594.87     71.22 o 
   5  10  32      405.26      463.04     78.76 o 
   1  11  32      177.15      213.29     64.41 o 
   2  11  32      493.73      482.80     63.48 o 
   3  11  32      493.48      572.39     64.91 o 
   4  11  32       17.79       87.33     64.75 o 
   5  11  32     1006.20     1206.18    165.37 o 
   0  12  32      135.78       80.52     93.91 o 
   1  12  32     1702.43     1605.54     63.86 o 
   2  12  32      301.10      352.20     61.86 o 
   3  12  32     1866.72     1863.07     80.31 o 
   4  12  32     1023.82     1113.78     75.38 o 
   1  13  32      118.03      134.49     61.07 o 
   2  13  32      349.34      359.18     64.08 o 
   3  13  32      662.38      520.20     66.73 o 
   4  13  32       34.17       47.01     69.89 o 
   0  14  32      316.89      321.64     87.17 o 
   1  14  32     1428.32     1239.00     60.26 o 
   2  14  32       43.34       86.87     61.46 o 
   3  14  32      697.15      736.16     65.34 o 
   4  14  32      282.77      251.78     71.99 o 
   1  15  32       68.34      126.24     62.76 o 
   2  15  32       16.61       16.05     58.96 o 
   3  15  32     1880.30     1906.57     76.30 o 
   0  16  32       30.47       70.36     88.92 o 
   1  16  32     1326.62     1216.06     69.01 o 
   2  16  32       31.57       93.70     66.77 o 
   3  16  32     1088.80      984.31     70.72 o 
   1  17  32       11.92       80.38     60.37 o 
   2  17  32       55.12      125.82     65.39 o 
   0  18  32      712.55      405.43     94.55 o 
   1  18  32        1.27       73.23     66.73 o 
   2  18  32      608.07      591.91    344.85 o 
   1   1  33       52.98      109.85     57.34 o 
   2   1  33     2153.60     2097.66     61.73 o 
   3   1  33      161.57      301.02     57.88 o 
   4   1  33      453.32      554.80     67.32 o 
   5   1  33      183.12      234.22     71.11 o 
   0   2  33     4843.90     5185.04    134.61 o 
   1   2  33     2152.17     2105.27     63.60 o 
   2   2  33        6.74       56.78     57.55 o 
   3   2  33       43.35      109.39     60.50 o 
   4   2  33      898.13      863.50     65.32 o 
   5   2  33       57.01      113.18     73.08 o 
   1   3  33       11.27      121.51     59.82 o 
   2   3  33     3230.73     3144.76     94.93 o 
   3   3  33      348.93      421.41     54.22 o 
   4   3  33        0.15       79.73     69.83 o 
   5   3  33       30.53       43.14     77.70 o 
   0   4  33     1537.04     1735.53     95.11 o 
   1   4  33     2085.79     2153.34     67.06 o 
   2   4  33        8.80       62.22     56.98 o 
   3   4  33       70.38      116.90     57.16 o 
   4   4  33     2351.48     2274.54     72.64 o 
   5   4  33      432.92      422.38     78.38 o 
   1   5  33      302.07      345.73     56.93 o 
   2   5  33     1866.56     1743.12     61.56 o 
   3   5  33        4.42       58.69     58.82 o 
   4   5  33        4.03       53.82     63.14 o 
   5   5  33      537.02      526.91     79.25 o 
   0   6  33     1103.10     1116.76     87.82 o 
   1   6  33     1618.34     1680.06     64.49 o 
   2   6  33       20.82       44.67     56.57 o 
   3   6  33      843.94      860.92     61.89 o 
   4   6  33       10.51       76.52     63.71 o 
   5   6  33      137.10      227.34     76.09 o 
   1   7  33     1084.17     1258.71     61.58 o 
   2   7  33      593.22      594.24     59.10 o 
   3   7  33       12.35      110.79     55.97 o 
   4   7  33      214.75      199.61     62.82 o 
   5   7  33      237.57      271.75     80.69 o 
   0   8  33     1036.02     1027.14     82.97 o 
   1   8  33       73.20      146.78     59.32 o 
   2   8  33      154.05      217.90     64.62 o 
   3   8  33     2506.19     2436.55     73.76 o 
   4   8  33       30.42      127.40     65.88 o 
   5   8  33       12.97       94.30     79.17 o 
   1   9  33      674.84      615.83     58.95 o 
   2   9  33     1437.82     1490.94     66.04 o 
   3   9  33       72.25      193.28     64.53 o 
   4   9  33      524.44      533.56     68.19 o 
   0  10  33     2976.87     2602.38     91.88 o 
   1  10  33     1057.03     1003.43     61.69 o 
   2  10  33      158.94      218.69     63.44 o 
   3  10  33       24.72       76.34     61.11 o 
   4  10  33     1591.08     1435.99     77.69 o 
   1  11  33     1973.70     1829.69     73.77 o 
   2  11  33      834.44      791.52     60.70 o 
   3  11  33      244.28      305.40     73.18 o 
   4  11  33       45.61      116.31     74.06 o 
   0  12  33      729.50      644.17     89.48 o 
   1  12  33     1001.93     1022.80     63.02 o 
   2  12  33      311.97      312.43     58.74 o 
   3  12  33      294.75      334.18     72.08 o 
   4  12  33     1127.68     1096.64     80.75 o 
   1  13  33     1900.04     1937.05     65.66 o 
   2  13  33       21.58       74.18     63.03 o 
   3  13  33     1250.66     1216.76     72.89 o 
   0  14  33      768.15      690.46     89.44 o 
   1  14  33       23.73      106.62     62.37 o 
   2  14  33        3.61       24.35     62.07 o 
   3  14  33      445.64      401.96     70.95 o 
   1  15  33      105.37       40.51     64.79 o 
   2  15  33       47.63      108.66     61.45 o 
   3  15  33       31.25       71.03     90.23 o 
   0  16  33      328.24      358.96     95.55 o 
   1  16  33      841.95      867.15     71.00 o 
   2  16  33       79.58      175.57     67.56 o 
   1  17  33      423.32      471.47     65.73 o 
   0   0  34     8927.12     8269.33    391.56 o 
   1   0  34       42.31       20.75     79.65 o 
   2   0  34       30.40       88.51     79.99 o 
   3   0  34      209.61      300.37     94.48 o 
   4   0  34      481.34      469.92     94.44 o 
   5   0  34      273.54      403.22    108.05 o 
   1   1  34       90.30      221.16     53.14 o 
   2   1  34     6358.16     6409.51    110.83 o 
   3   1  34       85.45      197.98     67.08 o 
   4   1  34     1818.79     1868.64     77.14 o 
   5   1  34       84.69      131.22     81.81 o 
   0   2  34     1894.81     1872.63     87.87 o 
   1   2  34       90.44      206.68     66.27 o 
   2   2  34       34.90       75.63     59.07 o 
   3   2  34      526.33      650.86     65.34 o 
   4   2  34      469.74      436.63     67.49 o 
   5   2  34      136.71      179.61     73.10 o 
   1   3  34      113.92      239.54     62.63 o 
   2   3  34      574.53      612.09     62.49 o 
   3   3  34        9.17        1.49     59.32 o 
   4   3  34        0.95       79.14     71.04 o 
   5   3  34        5.74      120.54     82.04 o 
   0   4  34     4224.95     4144.50     95.53 o 
   1   4  34      573.07      717.65     61.53 o 
   2   4  34       14.86       28.58     55.69 o 
   3   4  34       94.50      102.11     61.58 o 
   4   4  34      943.10      963.25     68.33 o 
   5   4  34      102.66      251.25     79.85 o 
   1   5  34      422.16      522.58     60.38 o 
   2   5  34       61.15       75.17     63.67 o 
   3   5  34       18.12       62.64     64.74 o 
   4   5  34        9.90      130.02     71.24 o 
   5   5  34      150.62      306.68    161.81 o 
   0   6  34    11098.10    10935.22    276.91 o 
   1   6  34      154.46      183.31     58.89 o 
   2   6  34       11.14       36.02     58.13 o 
   3   6  34        0.18       70.38     67.23 o 
   4   6  34     2316.57     2264.18     79.66 o 
   1   7  34       91.08      194.75     63.07 o 
   2   7  34      424.78      378.13     64.06 o 
   3   7  34       38.57      122.91     62.01 o 
   4   7  34      728.79      777.26     69.47 o 
   0   8  34    10263.52    10400.20    162.82 o 
   1   8  34      225.03      213.19     61.90 o 
   2   8  34       23.60       50.46     59.08 o 
   3   8  34      553.29      600.74     61.77 o 
   4   8  34      630.15      717.57     72.84 o 
   1   9  34       63.95      138.73     64.06 o 
   2   9  34      314.36      272.47     60.08 o 
   3   9  34      248.19      345.42     69.47 o 
   4   9  34       24.02       91.51     75.68 o 
   0  10  34        9.84       22.89     77.63 o 
   1  10  34       97.74      203.64     61.85 o 
   2  10  34      266.63      270.17     60.80 o 
   3  10  34      444.88      471.82     68.60 o 
   4  10  34      719.52      723.64     84.74 o 
   1  11  34      105.63      185.46     66.22 o 
   2  11  34      352.45      457.62     62.84 o 
   3  11  34       37.77      136.79     71.83 o 
   0  12  34        7.55       64.99     90.50 o 
   1  12  34       89.54      143.90     60.32 o 
   2  12  34       54.85       51.54     63.08 o 
   3  12  34      235.65      178.06     71.68 o 
   1  13  34       22.30       95.98     61.26 o 
   2  13  34      316.96      258.72     70.17 o 
   3  13  34       22.52      106.46     67.40 o 
   0  14  34      686.30      722.65     90.08 o 
   1  14  34       95.74      111.06     62.89 o 
   2  14  34      413.57      357.66     69.56 o 
   1  15  34      146.49      216.37     64.34 o 
   2  15  34     2056.79     1770.30    104.85 o 
   0  16  34       17.51      138.91     94.02 o 
   1  16  34        8.24      300.01    350.48 o 
   1   1  35      304.52      373.03     58.33 o 
   2   1  35      499.77      451.50     61.91 o 
   3   1  35        1.06       58.42     64.99 o 
   4   1  35       41.72       95.09     69.59 o 
   0   2  35     1402.08     1322.00     80.73 o 
   1   2  35     1093.16     1157.00     65.99 o 
   2   2  35       27.19      127.05     63.20 o 
   3   2  35       11.32       36.51     69.56 o 
   4   2  35     1479.23     1532.74     75.18 o 
   1   3  35      122.91      141.46     61.42 o 
   2   3  35     2793.92     2712.13     96.13 o 
   3   3  35      106.94      173.50     62.98 o 
   4   3  35       72.12      200.17     74.16 o 
   0   4  35     1832.96     2068.26    113.75 o 
   1   4  35     1605.99     1738.62     65.90 o 
   2   4  35      239.08      347.15     65.97 o 
   3   4  35      149.74      205.53     59.65 o 
   4   4  35     3100.09     3317.43    136.42 o 
   1   5  35      202.50      248.46     62.66 o 
   2   5  35     1539.03     1400.71     63.80 o 
   3   5  35        0.99       72.38     61.99 o 
   4   5  35        1.12      133.99     69.87 o 
   0   6  35       22.97       92.82     82.45 o 
   1   6  35       42.93       60.37     62.52 o 
   2   6  35      687.93      601.06     62.25 o 
   3   6  35      378.67      364.77     64.99 o 
   4   6  35        3.13       62.02     75.06 o 
   1   7  35      239.61      313.09     58.93 o 
   2   7  35      429.22      498.44     59.51 o 
   3   7  35        7.94       62.54     65.63 o 
   4   7  35      293.42      333.75     72.86 o 
   0   8  35     2408.53     2444.95    113.63 o 
   1   8  35      157.47      200.83     59.51 o 
   2   8  35        0.05       81.86     60.65 o 
   3   8  35       31.11       54.09     64.82 o 
   4   8  35      270.80      299.88    219.71 o 
   1   9  35      203.27      181.42     61.26 o 
   2   9  35      150.37      124.33     59.62 o 
   3   9  35       86.70      128.17     65.90 o 
   0  10  35       25.72      122.82     85.99 o 
   1  10  35      885.88      894.58     63.43 o 
   2  10  35       14.79      100.87     63.31 o 
   3  10  35        1.94       85.77     64.30 o 
   1  11  35      438.13      444.55     60.74 o 
   2  11  35      170.47      252.33     62.91 o 
   3  11  35      149.48      205.30     72.91 o 
   0  12  35     1234.94     1115.59     94.55 o 
   1  12  35        3.14       71.31     67.84 o 
   2  12  35      563.47      640.33     66.79 o 
   1  13  35      155.11      173.51     66.57 o 
   2  13  35       22.34      156.64     70.30 o 
   0  14  35      100.86      119.74     86.27 o 
   1  14  35      187.54      163.50     66.74 o 
   0   0  36       57.12      105.88    129.53 o 
   1   0  36      179.97      237.73     83.86 o 
   2   0  36      196.85      143.71     89.59 o 
   3   0  36       60.86      207.50     84.34 o 
   4   0  36      608.55      596.50    103.77 o 
   1   1  36      405.07      457.52     63.22 o 
   2   1  36     3153.80     3138.35     85.74 o 
   3   1  36      487.95      581.81     68.90 o 
   4   1  36       30.70       69.06     75.59 o 
   0   2  36        4.99      108.25     79.97 o 
   1   2  36      994.47      951.49     59.43 o 
   2   2  36      644.69      651.65     65.44 o 
   3   2  36      340.73      373.29     67.99 o 
   4   2  36      479.93      425.69     72.66 o 
   1   3  36      129.31      209.88     68.65 o 
   2   3  36      560.36      572.38     66.19 o 
   3   3  36        2.47       40.85     66.74 o 
   4   3  36       28.06      164.75    113.64 o 
   0   4  36       98.36      198.84     86.31 o 
   1   4  36      320.60      349.95     63.20 o 
   2   4  36       93.42       94.61     62.84 o 
   3   4  36      583.24      661.12     68.80 o 
   1   5  36        6.66       58.57     66.23 o 
   2   5  36      880.87      863.06     65.89 o 
   3   5  36      279.40      384.82     74.34 o 
   0   6  36      886.33      833.44     96.83 o 
   1   6  36      110.44       99.57     61.98 o 
   2   6  36      743.21      641.37     68.15 o 
   3   6  36        6.33       45.96     70.21 o 
   1   7  36      323.26      382.85     62.81 o 
   2   7  36      329.16      333.99     65.87 o 
   3   7  36     1150.87     1308.62     76.08 o 
   0   8  36      796.19      889.58     89.95 o 
   1   8  36      349.93      373.88     62.54 o 
   2   8  36       25.90      177.20     64.55 o 
   3   8  36       33.00       94.26     73.63 o 
   1   9  36      566.82      620.98     66.88 o 
   2   9  36       46.43      241.77     69.47 o 
   3   9  36      805.67      756.72    265.78 o 
   0  10  36      451.88      366.18     95.76 o 
   1  10  36      478.04      420.72     62.71 o 
   2  10  36       97.87      149.23     69.48 o 
   1  11  36      459.56      469.49     66.69 o 
   2  11  36      246.92      266.31     79.00 o 
   0  12  36     1503.44     1580.81    105.13 o 
   1  12  36      245.46      246.49     73.40 o 
   1   1  37       10.44       77.25     64.08 o 
   2   1  37      212.72      196.28     64.83 o 
   3   1  37      242.54      252.05     69.79 o 
   0   2  37     1231.64     1243.27     99.07 o 
   1   2  37       71.48      216.66     67.22 o 
   2   2  37      213.38      302.64     65.86 o 
   3   2  37      149.29      212.25     73.66 o 
   1   3  37      662.43      645.34     68.74 o 
   2   3  37      234.22      320.83     61.86 o 
   3   3  37      690.40      711.76     74.24 o 
   0   4  37       28.57       87.35     80.72 o 
   1   4  37      574.32      585.82     67.06 o 
   2   4  37      182.13      282.36     68.74 o 
   3   4  37     2180.14     1965.07     88.53 o 
   1   5  37     1760.47     1520.11     66.47 o 
   2   5  37      161.22      247.09     62.13 o 
   3   5  37      398.60      232.89    153.18 o 
   0   6  37       48.64      103.92     87.53 o 
   1   6  37     1012.71     1068.91     61.25 o 
   2   6  37       33.94      159.20     66.60 o 
   1   7  37       95.62      154.69     62.51 o 
   2   7  37      200.30      268.64     67.34 o 
   0   8  37     1160.63     1312.34     97.36 o 
   1   8  37      566.38      573.09     66.87 o 
   2   8  37      281.43      348.54     69.37 o 
   1   9  37      628.67      499.25     65.74 o 
   0  10  37      160.12      159.33     87.44 o 
   1  10  37      232.20      138.78     95.13 o 
   0   0  38      143.13       74.33    107.26 o 
   1   0  38      910.79     1018.32     93.13 o 
   2   0  38      507.96      553.65     93.07 o 
   1   1  38       34.75       65.74     67.98 o 
   2   1  38      987.64      950.54     74.18 o 
   0   2  38      638.90      655.81     88.80 o 
   1   2  38      316.55      316.75     72.00 o 
   2   2  38       22.70      100.58     70.69 o 
   1   3  38       57.82      149.76     69.02 o 
   2   3  38      141.12      106.76     65.09 o 
   0   4  38       83.30      151.83     93.07 o 
   1   4  38      430.75      520.52     70.79 o 
   2   4  38       44.64      134.21    110.50 o 
   1   5  38        6.58      101.95     67.02 o 
   0   6  38      209.53      288.46     99.51 o 
   1   6  38       79.88      132.40     68.07 o 
   1   7  38     1417.99     1177.90    155.12 o 
                                                 
